# Supplementary material for: An Ensemble Deep Learning based Predictor for Simultaneously Identifying Protein Ubiquitylation and SUMOylation Sites
Source: BMC Bioinformatics. 2021 Oct 24;22:519. doi: 10.1186/s12859-021-04445-5 (PMC8543953; doi:10.1186/s12859-021-04445-5)
Supplement: Supplementary file 3 — Additional file 3. Table S3: All sequence names of retrieved proteins [file 12859_2021_4445_MOESM3_ESM.xlsx]

## Sheet: 1_test
Q9C0C9
Q02159
O15553
Q4R3I0
P97313
Q8GXQ7
Q6VN20
P61589
Q9JLI8
O13736
P63085
Q6GLB0
P10111
P62242
Q9QX78
E1BDF2
P49588
P80317
Q1ACD8
Q6IR55
Q5REN2
B3DRN7
O77507
P09661
Q01105
Q53GS9
P62315
Q96FJ0
O88838
Q8GWH3
Q9P6U7
Q6CHI1
Q32LP2
Q66WF5
Q96A37
A1YG32
E7NM81
Q8ZQQ2
O35876
A2YXU2
O23225
Q5BHD6
P0C6U0
Q5E958
Q99ME3
Q9Y657
Q9FKD5
Q8H395
P62704
P62266
Q04007
Q5FBB7
O97594
F1LYL9
B9A6J9
Q04206
Q1XH17
Q4FZV7
P54748
O16812
Q5R476
Q5E9N3
Q9D0R2
Q5R7R9
O95863
C5DHJ9
Q91854
P08154
Q9SKT1
Q9QZH7
P27661
P29562
Q99LX5
Q9ES73
Q9ULU4
A4YCU9
Q8WVD5
Q96EX2
Q8N488
A7YY75
P54712
Q96EQ0
Q07478
A0A024B7W1
A1YF19
Q4V898
O13066
P0CH11
Q3UH06
P60896
P48431
Q7TPQ3
Q84TE6
Q13469
P08272
Q13416
A1A0U7
Q6PL11
Q924S7
P12510
Q8L4M1
Q6PGY6
P25789
P41805
P53060
Q4R6P8
B8NGT5
O75908
Q62417
P21675
Q4R947
D6RBQ6
O17071
Q0RLT9
O89026
Q03465
Q9UHR5
Q4KLP8
P42225
P61958
Q93ZM9
Q5R676
P33298
A5A6M3
P21524
Q96K19
Q8CHG7
P38788
P22091
Q6PEH5
P35125
Q9P6I1
Q13501
Q7ZY60
Q9Z179
P39073
Q13247
A0A087X179
Q5C8U1
Q9D411
Q680I0
O23708
A3KMV8
A9CB60
Q9LPZ9
Q5RJU0
Q0JL44
C5FF22
P35544
Q81754
Q5DTW7
Q14B02
Q7L523
Q9WTM5
Q8K4Z5
Q6QN14
Q9UKX7
P54775
P04256
P28000
Q9BYW2
Q8ZNR3
Q9P7A0
P55852
Q58HT7
P10274
P26599
B2RY56
Q9C8Y3
Q8BZX4
P20893
Q2KIJ6
P0CX56
Q4GWZ2
B5FW36
P12757
Q6DI05
Q5C8T8
Q04727
Q9Z2R6
P17383
P05948
Q54MD1
Q5TC82
P0C6V5
B9DHA6
P08775
P61139
O94826
F1QGH9
Q4JVP7
Q8VHP8
A7UA95
P0C224
Q6NTV1
Q5ZKF5
B8XX90
Q5NVF9
Q75Q39
Q8QZ73
A6W969
Q93Z92
P19811
Q91WD1
Q08775
Q9WU38
Q8C120
C5MBD4
Q9GZQ8
Q61122
Q0VC59
O54902
Q12532
Q8SSY6
Q8WXE9
P04608
Q5RBG2
P04025
P78527
F1LMZ8
Q05343
Q8IY81
P62317
Q6BWL0
Q8CH09
Q19691
Q969T4
P93820
C3NHC6
Q9FHN9
Q84L31
Q566C5
P49797
Q6P360
A1CH27
B3DVI3
Q2KJD7
Q80X50
A8XAF4
Q8TED0
O14980
P26618
Q95140
Q0WX00
Q03067
Q498M5
Q9WC57
O15344
Q6UJB9
P27946
Q54K47
P07564
O74873
Q78PY7
Q0CA59
P52482
P36725
Q8VI36
P0C6T3
O24362
Q24475
E1B7X9
Q54JM3
B4QKW3
O55012
A3CW55
P63244
Q8LE94
Q6FKS1
Q6GPV5
P03120
P12472
Q7Z5U6
Q2VL82
Q6PIJ4
Q805K3
Q2KJ94
A0R7F9
Q9LHJ8
A7XYH9
Q9SUR9
O00623
P32849
P35979
Q91YQ5
O62738
P68203
Q5RAN6
O74855
Q9WU78
Q55G04
P41878
Q9NXI6
Q9JI13
Q2HJH6
Q7GBK0
E9Q4F2
Q9R152
Q9R0A0
P06186
O94444
Q9EQ00
Q6AY78
O94742
Q3TIX9
Q9R207
Q5EAD3
Q3SZ63
Q9QZS3
Q9MAK9
Q8BP31
Q5RAK3
A2ASI5
P43686
Q9SRT0
Q8VH51
Q13123
Q5E988
Q8CI51
Q81487
Q61550
Q8K342
Q9DC04
A1D3C5
P17763
Q681N2
Q3MHX3
P09560
O75678
Q08E13
Q80X95
Q6R3M4
Q753V5
Q9P2F6
P24050
Q6NV83
Q8BTI8
O59763
P51664
Q5RBI3
Q5R988
P0CX31
Q5R5F5
P29994
Q66HF9
Q640H3
Q6GL44
O74854
Q640B3
P29826
Q96MP8
Q4R8N2
P13995
Q9VRJ9
P16234
Q875V0
Q8RYC6
Q08DD6
P40358
Q5RD07
Q6J871
P52428
Q99801
Q9Y5A7
Q9CAF4
A7SNN5
Q54DM7
Q6CK60
P80272
Q61696
Q6IFV3
Q6P9P6
Q9DAT2
O88898
P0DOC0
P0C745
Q2M0J9
P97432
P09405
Q3MHH7
Q79FP0
P27807
Q6VH22
Q6UD73
Q2TBA0
A0JN69
P27959
F4HTH8
Q9CXU0
Q8K310
Q9FN09
Q22071
Q91VT1
Q9JJP2
Q95008
Q20347
O43439
Q9VBX1
O88767
Q93074
P22555
O43913
P20786
P40307
Q9UJ55
P15531
Q75HA6
Q9R190
Q9W644
P21414
Q9Y314
P69272
Q96E09
P40909
A1XQU9
Q9CQI9
Q86UW6
Q9YZ76
Q6GQQ9
O70173
Q8SRU3
Q9D8M7
Q29L39
Q9UNA4
Q8GWV5
Q29RT0
Q3U0S6
Q9EPZ8
Q06103
Q9MZU0
P15209
Q92316
Q60636
P29074
P11416
A1CPX0
Q4R7Y2
Q9JLJ0
P33478
Q922U1
Q09720
Q2KHR3
Q5E9M9
P40345
P25156
P53026
Q8N6D2
P50535
Q9HC29
P55055
Q6CJM4
P0C6X7
Q6QMZ8
Q9H422
Q13007
Q91909
Q9CUB6
Q949S5
Q92786
Q24178
P97372
Q8K586
P46060
Q12508
Q9UBS8
Q6FM42
Q05911
P0C6U9
P14794
Q5VZM2
Q7KRW1
P17789
A4FUN7
Q8K387
B3M611
Q95LT8
Q8K284
Q9UMW8
Q5ZJJ8
Q9HFS7
O60152
A7J3A3
O95785
O42931
P49207
Q4R6C5
Q9Z172
Q9D0B0
Q9LYZ7
Q70EL4
Q3E7T8
Q92890
P67809
Q5RBD9
P50775
Q69027
Q2HJG5
B8H8L8
Q9WDA6
Q57MS9
O14508
Q8WXA9
A0A1G2PK14
Q9P7R4
P06423
Q64127
P09052
Q6AW86
Q5R7F2
Q8TF20
Q9WTQ6
Q86UE8
Q96QD9
O92503
Q9LRQ1
A6QQJ8
Q9NV72
Q55BU7
B1NKR2
P43582
Q9SJ85
Q15326
Q9VH90
Q04511
P28833
Q6CL17
Q91W18
Q80950
P40343
A1YF12
O76050
P03499
P00939
P0CAQ1
Q7ZVX6
B3NC86
B4KXJ5
A2T3T0
Q9JZ25
A2Z1N3
O95361
Q9SR97
P26554
B1NKQ8
Q4FE47
Q8K4P0
Q96PM9
Q6P2D0
D1GY43
P11331
Q5R9W5
A0R6Q0
Q9CZP0
Q81163
Q4V8C4
Q4R5Y8
Q9D7H2
Q5REG6
A7E2V4
Q9UHD9
P51814
Q86UP3
Q5RE63
B1AY13
Q7PND3
Q8GY87
P54667
Q8VEJ9
Q9R0I7
P26543
Q8IMZ9
Q9FIK1
Q5XIU2
A6QP16
A0JN86
Q9NHC6
Q4Z8K6
P0C6Y5
A0A1F3
P35579
Q6E804
Q07G17
Q9GLW0
Q9ESZ8
Q14533
Q8R4Z9
O22469
Q9LZW3
Q76FF3
Q00613
Q91WD7
O08587
Q9UNM6
O13959
Q6AYT4
Q9R012
O18413
Q9LT79
Q62901
Q5RFF8
Q08J23
Q0A2H0
Q9USQ5
Q8ZYF2
Q812D1
Q5RFT7
P0C6T5
Q13330
Q5JS37
Q5ZMQ9
P0C6Y4
Q9S7T1
Q9Z0N7
P56273
P61260
Q64512
Q09028
Q8CJH6
Q5RD97
P26017
O75925
Q2J9Q2
O43526
P34926
A0A0G2K344
Q6PB03
Q7DLR9
P9WHN3
Q60855
A7VJC2
Q8C0Q9
Q1A246
Q9FPS7
D2Q9D0
P59708
Q9ZUB8
O97676
Q76635
Q3YBR2
Q96DX7
Q9QXN3
Q9EPV8
P0A3W8
P30909
Q6AYD3
Q3T064
Q60698
Q148F0
P25639
P10599
Q91V83
P50764
Q9NZC7
A5PK00
Q3TUF7
P52736
Q5RC42
Q9FIG8
Q99683
A8MW92
P22803
Q9UTT1
O13685
Q05112
Q64693
G3V7W1
Q61194
Q9Y5S9
Q96D21
Q80UW8
Q9IDV5
Q0PF16

## Sheet: 1_train
P61077
P51668
P61086
P61078
P61079
P61085
P61087
Q6ZPJ3
Q96B02
Q16763
P62256
Q8CFI2
Q9VTY6
P35128
P68036
P61088
P14682
P51965
Q8VDW4
P62253
P61089
Q3UQI9
Q3T123
P18298
P48964
O44552
Q9NYP9
Q2KJC3
Q96H12
Q86VF5
Q8C5W4
Q7X7A4
B3EWR9
Q5PQ53
Q5E9B2
Q9C5U3
P14078
Q9SSB4
Q6DJT9
O55000
Q8WUA2
P30656
Q9FJX0
Q9Y7T8
P52012
P47116
Q9HR36
P34222
Q9SFX2
P35234
Q04908
O43242
P07259
Q4WZJ6
Q23457
Q54K33
Q9SNB6
O55081
Q5R654
Q3T139
O43502
P0C6W0
P04049
Q99N57
Q9JJI8
P41056
P62277
P19793
P62504
Q9NAN1
Q870W0
Q0DJC7
A2RRU4
O88420
Q9Y6H5
O15524
Q9LJR3
O89090
Q9BUA3
P28370
O00141
O54941
Q8L736
O97593
Q0P5H2
Q9UI95
Q9Z2A6
Q9WV66
O75147
Q9XUV0
Q9ZVQ6
Q5XI70
P25580
Q15072
D0LDT3
P10361
O00444
P14337
Q0P594
O00329
P67776
Q80TC5
O35904
P87053
A0A142I5B9
B8GEZ3
Q9FIB6
Q074N0
Q9MZU4
O13516
B5VNY0
Q5RT64
E2RH47
P0CG86
P38983
Q8WP32
Q15459
E7QJS8
Q5R5V1
Q5RDX2
Q6IQ16
A7Z019
Q8CI15
Q15797
Q9Z1M9
Q9C6H2
Q13309
Q8S3N1
Q60520
P12755
P25567
Q8WVM7
C5DWK1
Q5B4W9
C1HAE1
Q9UHV2
Q2MJR0
P55821
Q01664
Q80UF7
P23193
O13861
P10711
P40227
Q60610
Q7YR26
A2YVF1
P0CI26
Q8W4J8
Q9BZY9
P62603
Q56R14
Q6ZTA4
A2RUW1
Q5C8U3
Q0VCE3
Q9VBP3
Q6AZZ1
Q9C040
Q922B6
D1BS28
Q9VPT5
Q6ZPK0
A1SK16
Q8WUB8
Q9XZI6
O77237
Q8BST6
Q9UBK2
Q306W8
P25043
P48634
Q9WVS6
Q5JSZ5
Q29576
Q7RXA6
Q9FKG6
Q8GZ84
Q9ZBE0
Q9CWH6
Q7ZT46
B8DTX7
O61742
A0QZ47
Q9BWF3
P0C6U7
P61026
P79348
C0LGF5
Q5EAD6
Q3T0R1
P0CX52
Q28GH3
Q42551
Q9Z2Q1
Q9NQW1
Q60710
Q3T022
D4GUF6
A4ZHR8
Q61180
Q4X0A9
Q2KI76
B4SX34
O94538
P9WGE7
O43290
Q3KR99
P54231
Q8BHJ9
Q12306
Q99M63
A7MB74
Q9WVC6
Q01714
Q3TKT4
Q9ZU90
O94625
P33336
P97471
P97801
P42843
Q8T3Y0
Q96SB8
E9ES90
A9MJD1
P05480
E7KPZ3
Q96UB6
Q9JLY0
P32850
Q5DQR4
Q96BD6
P61957
O94901
Q5XHH7
O31619
P19532
Q5EAN7
O82486
Q9SEI2
Q89277
P34286
A8XU52
O75400
P28070
Q9N9W8
Q9Y520
C1AQ27
C3PGA2
Q6NH94
Q9V3P6
Q9VYG1
Q9UL46
Q15008
Q9M0N1
Q9WV02
Q84L33
Q71UF4
Q67ER4
P18911
Q9NS23
Q96JH8
Q5RFV4
Q70E73
P0C6Y2
P0C6V1
P36860
P24406
Q08003
P27671
Q9Z313
Q9D4G9
Q99729
Q8WVD3
Q0II22
Q5REL3
P50524
Q9DBG6
Q5R4I2
Q9Y7Y6
Q5VTB9
Q9SJQ6
Q2T9T3
P83900
Q6R567
P08865
P53064
P93756
Q9EQU5
B0VX69
A6QM06
Q8RXA7
Q5U4C3
Q8R2U0
Q66X93
Q8N0X7
Q3SWZ7
Q5REU4
O43166
Q9SYH3
Q5U211
O54772
O35412
A8X679
D0ZRB2
Q6PGB8
Q1W668
A7TKW4
Q15465
Q56I99
Q12118
Q60416
Q4WRW0
Q4JVP8
O09012
Q9CA86
P0CA08
Q9Y244
Q8TPX5
Q61136
O24633
Q42384
P0C1J1
Q09928
Q29099
P0C6E7
P0CG91
Q3SYT7
Q1ZXD3
P84169
B0BN93
Q8VDM4
Q9SGW3
Q9FGM1
O48533
P54728
H2QII6
P9WHJ3
P13631
Q8C2Q3
P05625
A0A0R4IBK5
Q8R2J9
Q5NVE0
P38883
P12001
P0CX83
P84098
Q9USN8
P62843
Q8WXG1
Q8BVR6
G0S9J5
Q9ESM7
A3C039
Q15020
Q91WC0
Q6QIY3
P55270
Q9UM82
Q9FM14
O35716
E1BJD1
Q5SQF8
Q04692
Q2TAY7
Q04887
Q9H0F6
Q8VD33
Q9CU62
Q8TGW7
Q9R0P4
Q5EAX4
Q9TUG2
Q8I147
Q2FUW1
Q2TBX5
C6H861
A6ZVT0
Q6PDM2
G3V6S8
Q99MX1
Q5RF02
O00541
C6DPW7
Q9HAT8
Q9JM05
Q9TTC1
P26808
P38701
P05756
P25443
P62862
B5VP69
P26783
P59272
P27923
P68202
P0C8R3
P15880
P60123
Q02614
Q8VY78
Q5RAB7
Q91ZX6
O43236
Q62205
Q5U3V9
Q96GM5
Q5RF51
Q6PDG5
Q0P5V2
Q2TBS9
O95391
A2A5Z6
Q6AVN2
Q62231
Q80YR3
Q56A18
O49279
Q5BAX8
Q14493
Q93YV9
Q3MHL8
Q8CG46
Q86MW9
Q6GPW2
Q6H4D6
O94864
P61754
A7EZ71
Q5R6N0
Q3TBT3
Q9Z2Q7
Q99MR6
Q3SZP8
Q8CFU8
O08835
Q1A264
Q5RFW2
Q8CIV8
Q6IPX1
Q8VI33
Q4R5B3
Q7JJU6
Q6NRL6
D4GYM0
Q17QZ4
A2APB8
Q9Y3C4
Q5TM55
Q7YR33
Q9TSW0
Q6E2N3
Q3UWZ0
Q96A61
P27512
Q587N7
Q9WVB2
Q62441
Q8K304
Q3B8H2
Q03322
G4N525
Q2YDJ0
Q6PFD9
Q9NPF4
Q2T9U2
P25500
Q15154
Q9NP74
O08908
Q9JID1
P9WIL7
Q8G3G3
Q0SIG2
C7MWV3
Q9Z301
Q08E38
Q94BQ2
O48551
Q80W00
F6P3G4
A8D8X1
P62832
P50878
P49633
O88569
Q9Y508
Q99ML9
P04843
Q8IYW5
Q2TBT8
Q6FIP2
Q6AXU4
Q08B84
Q5SPX3
P19388
Q8B912
P93030
P62271
Q9LZW9
A2AQ19
Q13950
Q54WI4
Q9UJQ4
O75533
O14259
Q5ZTK6
Q62968
D4AM37
Q3ZBQ4
Q9BUR4
Q7TQM4
P07895
A7XYI6
Q3ZBE5
Q5BL35
Q9Y5B9
Q9UUI2
D4ARL8
P32828
B6QGB9
Q9M2C9
Q08204
Q9LPL4
Q9CZV5
Q64092
P69897
Q717B4
P29401
Q6A548
O14746
Q9ULW0
P46462
Q05024
Q5D7J1
Q99JG7
Q6MFY8
D2GXS7
Q5ZMD4
P50284
Q6NRV0
P41161
P34152
P70600
O94905
Q1RMU4
Q9UBU6
P97767
Q9WUA5
Q9JHS1
Q9UTG6
Q3ZBJ0
P06744
Q8CI03
P80534
E1BNS0
Q6DIA9
P03341
Q9UTI1
P26806
G3V7R4
Q498D1
Q84WK5
Q01820
Q9BQQ3
A5PK61
Q9D2U9
P02263
P62958
Q8VH37
O88895
P49773
Q9QZR5
P12268
Q6ZPY7
Q5RD88
P33176
Q719H9
Q8BQR4
Q6TDP3
Q08045
Q71SV0
Q9UFC0
Q9BRT6
Q6MZP7
Q9Z2D8
Q0VBD2
O35099
Q9UBF1
P38855
O36006
P50580
Q6CLZ6
A0JWY8
Q16W24
Q7YR30
Q64702
Q9P215
P62714
Q4R383
Q10223
P26661
P13886
P03317
O04019
P03361
P13896
Q5RCE6
P62911
P51423
Q91YQ7
Q5XPI3
Q1L721
Q5XPI4
Q9JI90
Q9QYK7
Q5RFB6
Q7ZW16
Q6ZMZ0
Q9BY78
Q6ZSG1
P0DPR2
O88846
Q8NCN4
Q6PDX6
Q3T024
Q5R587
Q13905
Q54IK1
Q80UK7
P38850
Q9SJT1
P40316
O88574
Q9UQR0
O55128
P20606
Q9JI92
Q9D2Z4
Q5EAD2
Q14524
Q0CY32
P0CR54
Q9CZ28
Q8LL17
P00442
Q9V853
Q2M2N2
Q5RBR0
Q6P8B3
Q63673
Q969G3
Q91ZW3
Q80W98
Q32LM2
P97440
Q9Y2Z0
Q8HYB8
Q9Z0Z3
Q9Y709
Q8BZ60
Q80X82
O02828
P19332
A0QVM0
Q60544
P35189
Q9WC66
P61147
Q1X881
O74445
O42265
Q980L4
C3NEC6
Q96MT3
O35522
P31623
Q54NQ0
Q47NZ3
P25161
P68907
Q9H0J4
Q06609
C7GQI8
P62878
Q4R4M9
P08556
O75901
Q22744
Q91829
O74560
Q9GZR2
P59271
P15927
Q8VEE4
Q4V8F3
Q5BN23
C7GRP9
Q69ZH9
Q3SZQ6
P62919
Q9TTV2
P84586
Q5RF74
Q8N5U6
Q9CQE0
Q9H2S5
Q1L8L6
Q2T9S3
Q9NQC3
Q8RUC6
Q8R0L9
P39954
Q80U72
Q12334
P15303
Q38885
O46669
O97741
Q08AF3
B4T918
Q9BQI6
Q1JQE0
P06782
Q68AM8
O75159
F4IGZ2
Q9SYX2
A2D5H2
P0CT30
Q5R431
Q6L4L4
B0BN85
Q96ST3
P87119
Q01727
Q69Z66
Q5RCV3
P21572
Q9WUB5
Q6Y1S1
Q6TEM9
Q9SL41
A1Z198
D9I2F9
Q9UBE8
A5DAL3
Q5E950
Q3SWY5
Q5RC65
Q5R408
Q99MJ6
Q99K48
Q6DGT7
P36349
A3DRP6
P03500
Q99FX5
D3ZZ80
Q5XI78
Q5RKH6
Q9UUK3
Q5T2D3
Q9CQX0
Q9XIP2
Q99LX0
Q6AXZ0
O19048
Q9SI52
Q5SPL2
Q2KID6
Q2LYK3
Q5TM51
C5H431
Q2KI51
P62936
P04024
P19174
Q8BUN5
Q54VG4
Q07657
P52285
P63208
Q99176
Q9UMX1
Q9CQ26
B2B7W0
Q2UGF7
C5GE44
P61955
Q5ZJM9
Q8L7L8
O08623
Q9FFY9
P68361
P68366
Q62311
P0C1K0
A0A087X1G2
P61138
Q9D1E6
Q15813
P17542
P38085
P80204
Q46927
A2YNP2
Q9LMA8
Q9LDU5
Q60HC7
Q5RAP1
O70372
Q04750
P69310
A7YWI9
P78356
P87060
O24616
Q4WT34
P62194
Q9JGL0
Q8BHN5
Q96EV2
Q9USX3
Q9Y388
Q9UKM9
P0C6V0
P61586
P21672
P63174
P02406
P36578
P46777
Q42202
Q9T075
P63052
Q6URK4
Q9Z1C8
Q68EF8
P62263
P62705
Q80T69
Q5VWQ0
P33242
P62241
Q3E8A8
P62850
P49242
P31753
B6Q4Z5
Q8RXF1
F1SR90
B0XTS1
Q9WU39
Q66HP6
B5EX33
Q6IEG0
Q8HXP7
Q7G7J6
Q2TBN1
Q8W127
B7ZR65
Q2TAS2
Q0VC91
A9JRZ0
Q9LML2
Q8L7N4
Q9NYA1
Q7Z6J0
Q9FPS0
Q66KB7
Q5T6F2
A6NNY8
Q91VX2
Q96RU2
Q5YCW0
Q6P3P1
Q9Q717
Q8N5C8
A6NER0
P0C1J9
P53904
Q6DFJ6
Q3MHZ4
Q5QJE6
Q96LD4
Q9NR97
Q9BVT8
P54939
P63307
Q99K23
P68197
A7THV5
P41219
Q8IZL8
Q00366
Q9Y6X2
B4HBU3
O43660
P27283
P24495
Q0ZQL1
P0DKK3
C3MQ43
P0CQ12
Q5R8S2
Q9LST7
O22193
Q2KIA6
P9WHT9
F4JC97
Q4R5B2
Q9XSI3
P68205
P0C275
Q5RBU8
P62984
Q6GQD5
Q5M929
Q9Y3C5
Q9GMB0
D2H6Z0
F1MK05
Q7ZW78
Q7SZN2
P25235
D2H788
Q5R7T5
P34578
A1A5P2
Q682S0
P04644
Q99LF4
Q9QX47
Q99JR8
O35718
Q7ZVG6
Q9BG89
Q5ALV2
P00441
Q0P595
P51532
Q8IY92
B0Y3B5
Q71U00
Q8GX29
B5VGZ3
A6ZZ54
P83510
P15705
Q8W595
Q8C7E7
Q60864
Q8NHG7
P25344
Q3MHZ2
Q9H040
G3X912
Q6S9C5
Q60337
Q84MZ4
F4IRQ5
Q69P94
Q84R94
P50137
Q6ES51
Q9UDY6
Q2YEN0
Q8BGE7
P82456
Q8WV44
Q9ERP3
Q587N6
Q2YEM8
P53322
P70399
Q54LJ3
Q95M53
Q9BXA6
Q8NQE1
O94517
Q8JUX6
Q9XTT9
O09061
O29760
Q60673
Q54WI8
F6XBL2
Q9SJQ1
Q96S59
P10114
P43487
Q8WWW0
Q8BL43
P0DTD1
P11233
Q9M3B4
Q5T5U3
Q8LB88
Q29195
Q99M28
O55005
Q66JE4
Q4R4T0
C0HBT3
Q9P7S2
Q58EC8
Q3T0Y9
Q08DV5
Q924T7
Q04062
Q91YT2
Q96C74
Q9D706
Q5E9Z7
P24928
P46783
Q9CYX7
Q14683
F4JKK0
Q8VDQ8
E7KDX7
Q6CQN1
Q7Z992
Q5XIF4
Q7SZ22
O95926
P62328
Q5U378
P54274
Q5RAF2
Q9Y2W1
Q15025
B2LT64
Q6S9E0
Q6T752
B3Y614
Q7M764
B4PYA4
Q8RWN0
Q23238
Q9P7L2
Q6WWW4
A1A4I9
Q8NB14
O00103
Q8IWV7
Q4PFA5
Q9P2H5
Q8R317
Q1RMW1
Q91YL3
Q96UP5
Q9V3C1
Q0RLT2
P87295
P12881
Q8LBL5
Q5RCW8
P46781
P62081
P61246
P62992
Q9Y265
Q96QD8
P0C030
Q9LSS7
Q9LTJ6
Q6UVJ0
Q99NB9
P59110
P22082
Q9BV90
Q9DBE9
Q7SYL3
Q9T014
Q0VCW1
Q9XI00
B8MDP8
O18870
A0PGB3
Q9CAZ0
P29304
P52286
Q940H6
Q90ZS6
O88811
A6ZZJ6
O95210
Q5FVN1
O35526
Q3T075
Q3T106
Q60436
F6UH96
Q5YCV9
Q6TS35
Q13148
Q2XVP4
P18804
Q5U303
O12161
Q5FVQ9
Q16594
Q80Z37
Q1ACD5
Q503I2
A6NLI5
B5DF45
Q6DFR0
B1AXP6
Q28203
Q640S6
F1N4E5
Q62440
O13166
P63306
Q0WKV8
B4PS24
Q07307
P0CH05
O14562
P24829
Q93008
Q2VL87
P46964
Q8VHR5
P79734
A4TB47
Q85318
Q9TUB2
P29846
O90370
O14011
Q32ZE1
P21670
Q2KJ25
Q2KI42
Q3V2A7
Q8CFD1
Q9BDY9
Q9H2L5
Q5EBH1
P63245
Q90523
P59232
Q5RC43
Q9HCM1
P70392
Q07020
Q02878
P62987
O64425
A9CB42
O23342
Q14151
Q9M2S6
Q9S972
P97260
Q63624
Q9HC62
Q9BQF6
Q96HI0
Q9R1N2
Q15858
Q5ZYX7
Q4R7H3
Q8TAD8
Q1RMH8
O43791
A7E8B6
Q8TEC5
Q99720
P21461
Q9FV02
Q9EQL9
Q13485
Q3ZCF3
P97454
P32944
P53692
Q6DHL4
Q9FLP5
P50475
Q9BXA7
F6UA42
P0CG85
Q9ZSB5
Q3B7D1
Q00899
Q176V0
P53767
O13773
Q80958
Q8N2H9
Q8NDX5
Q5BLZ2
Q5RKH1
P57697
Q8V294
P62191
Q0ZQL2
O24030
F4IXN6
Q9P2R6
Q5R7Q4
O74803
P35601
P63032
Q641J8
A5A6H4
Q28521
F4HZZ4
O17917
Q99MB7
Q91XF4
Q9QZR0
Q63HN8
Q9WJB2
Q8VCC8
Q9NVU0
P62863
A7A1W1
P26786
A6H769
Q96T23
A9L913
Q4FZX7
P62847
Q9JHE5
P0DI13
Q5NVN7
Q28DS0
O94672
Q9Y467
Q9H7L9
O76411
Q1HE26
Q680Q4
Q4V8J7
Q9FDX1
Q8N5C6
Q93045
D6RJB6
G5E8G2
P26542
P36807
P50760
Q5ZJU4
Q92995
P16592
Q91C38
A0JNE3
Q4KLJ8
P60335
P50479
A2VE56
P17366
P78364
G5ECH5
Q9QAX1
O76371
P0CX23
P62890
P63048
Q6GLP4
P46575
P39872
P62985
P49312
O54965
Q8LPN7
Q8QZS5
Q969K3
Q04912
Q4KLT0
Q9Z1C7
Q4R5H5
P79781
P62983
Q5RB31
Q9NY46
Q63623
E9Q5F9
Q5BJN8
Q6NXL6
Q9P0U3
Q86A14
Q9BWG6
A5A6P1
B8M7Q5
Q5XIW8
Q5R761
Q96RF0
P28768
P61092
Q7ZX06
Q920M9
Q8R4T2
P32790
Q71F54
Q8GWU7
Q5R4K5
Q9GKQ9
P28220
Q14140
Q5RC02
P39015
Q8BYY4
Q9ES00
Q17QU6
Q95274
B9ENM6
B4LDJ6
Q2YHF0
O14235
P03304
Q06449
Q09855
O60053
P03314
Q0ZQK6
B0R2T2
P62335
Q8K2H1
P33299
P62193
Q5JIU9
A7X8B7
Q71QF9
Q9XI05
O17828
Q8LD27
Q02772
Q9NZH5
Q5YUX1
B2GIP0
D2NT92
Q828J0
Q9UPQ7
Q6PGA0
Q6MYX6
P0C6F6
K9N638
P0C6X2
B0XQS8
P53879
Q9CWY9
Q852U6
P62914
P50914
P0CX24
Q76KA3
P60868
E5R332
B3LFK1
Q9WVL2
Q16623
Q5ZHQ1
A4IFB1
P13128
P10637
Q5EAE2
P04326
P0C1K4
P04612
A1Z6J5
A0A087WVF3
Q13885
P37802
Q3T0G8
P09244
Q96KB5
Q9SJA1
Q1JPX4
Q3UWQ3
P11302
O95071
Q80TP3
P11328
Q8CCJ9
P62265
P0CX33
Q8CBB9
P25444
Q56JV9
Q8LEG1
P0CX35
P0CX38
Q9NZJ4
Q15043
Q9QX96
D4GVB0
P60467
A9X1D0
Q5ZU30
B1MTJ4
O14140
P15389
O08562
B6GZA1
P0DP15
Q9LUB6
B5FM34
Q4P3H6
Q7XA77
Q8IY18
Q9CW03
Q93WE4
Q7ZVK3
Q5RE18
A4QYI9
Q5R558
Q9D198
B0WU24
P19484
P36101
Q3T0K2
Q15554
Q8LBM2
Q7TPM3
Q6IWL4
Q64514
Q2LGB5
Q5D7J0
O70277
Q9QUS6
Q9BEA8
Q861W5
Q72J02
B3Y618
Q61068
Q3ZCF7
P52483
Q04323
Q9D384
P28282
Q3T0Z3
E9Q735
Q9FKT3
Q80915
P50623
P63082
P05902
Q16Y28
Q9N2Z7
P05928
Q94CT7
Q8IWA0
P61480
Q8BH57
Q8C0M0
P44277
Q9EQX6
Q5E946
O75340
Q66H76
P63015
Q7RYM7
Q1RMV0
O70167
Q9FNF8
Q9Y4D7
Q9GU37
P32379
Q9FL17
Q8BJY1
Q5F418
Q58DA0
Q9UJ41
P63001
P62999
P22935
Q8VHQ4
Q6NRV8
Q8BKD6
P61027
Q8LDB8
Q9VCX1
D0VWQ3
Q4R5H8
Q8HXB9
P05388
P47962
P0CH09
Q9D304
Q9D0C1
Q7TMV1
Q6DIP3
Q06846
Q9NWF9
Q8BFX1
Q9D241
P62269
P25604
Q9FRH7
Q8R424
P61956
Q9SJW3
A5D979
Q9NZ09
Q9UK61
Q8GXN9
Q63505
P38756
A2Z6V9
Q9LTX2
Q63799
Q0DKP3
O88852
Q4R599
Q4R367
P42740
P62937
Q20938
Q01939
A7X8C4
Q9JK66
P34067
Q09841
P30655
Q2U5W8
Q3SZC2
Q8S8S7
Q10KF0
Q92462
Q5RE15
O00232
O94761
Q9SQ57
Q9UBF6
Q29RK4
A0A0B4K7J2
Q64701
Q8WXH6
Q28FM1
Q12829
Q6DH94
Q5R556
Q9W2E7
Q9PU45
P0C6V3
Q91187
Q63528
Q9LN71
P27635
P0CX82
P63050
Q96G75
P09867
Q29RU0
Q7ZWF4
Q6J1I7
Q8N7C7
Q5F3B2
P40016
Q08723
Q7YR31
Q9Y6U7
Q9HAT0
F1MSG6
P84022
A6NHR9
Q5RDP3
Q1ECS0
P84109
Q3UTJ2
B8N9X2
C5P8M7
O35413
Q6CVE0
E1C7U0
O54981
Q9C7K0
P29172
Q7SZM9
O70899
P17284
O49567
P69895
Q4R4I0
Q9EPQ8
Q3TVW5
O08784
Q3UB74
Q9STE8
Q07352
Q9C9L2
P70371
P82458
O60858
Q2T9Z0
Q9C030
Q8NG27
P36327
P03316
P54319
P91477
P25451
P30657
Q8VZ40
P06454
O81902
P17220
Q9WU22
O75832
Q9ZW74
P14736
Q6BIP2
Q3SWS8
P62820
Q61103
Q9ZVT8
Q6REY9
O75679
E2RR58
P61122
P12970
Q2YGT9
A6QR16
Q99020
Q80XJ2
P87048
Q803C1
Q5PPX5
Q5ZIR9
Q6INB3
Q9P0P0
P78317
Q5TJE9
Q2HJF9
Q4WTF3
A2RTL5
Q5R8J6
P39940
Q12100
Q9CQI7
Q6IQS6
Q8JGT5
Q5XI05
A6H6W9
Q9XIR8
Q9EQE1
Q9GZR1
Q9UQD0
Q8W117
O88582
Q9N1Q6
P00445
A6ZKU1
Q5NVK7
Q6GR09
P19634
Q5R6H7
Q08490
O70258
Q149N8
P97690
Q6PEC4
A2ZLU6
A0A0G2JZ79
Q5XHY7
Q9BXP5
P62327
P49816
Q92574
O60291
Q2MJT0
A0A0K3AV08
O94478
P29331
Q5RGA4
Q7TPH6
B3Y683
Q9W4S7
Q258K2
A2TF48
A1E2I4
Q9Z1Q1
Q9Y2I6
Q9GLZ9
O54705
Q5NUA6
Q6AYG7
Q75D90
Q9VVR1
Q00653
Q96J94
P49790
Q9JMB7
P17564
Q5BE22
Q30NP5
P30911
Q6XTK0
Q9JIH2
A4QE80
A5WP74
Q64662
Q8VDD9
Q9SSB5
P60122
A2QQ28
Q8VIK1
Q3UHD6
O70492
Q0IHH9
P48761
Q91ZA6
Q9M0U9
O70437
P25294
C5FHU9
Q6YAT4
B8NSJ0
Q9UQE7
Q99717
Q60598
E3RPB1
Q9WUD9
Q3ZBZ8
Q15208
Q5M9B1
P10636
Q5R1W4
C0HJX5
C0HJX4
Q2KJJ5
Q7TMM9
Q5CD18
Q9NQB0
Q91XB0
Q07050
P49368
B5X370
Q9V6K1
Q80V85
Q3LRP1
Q689D1
Q9Y4A5
Q8CCF0
Q9YC01
Q9XG77
P03363
Q9Z2U1
Q9P212
Q9DHD6
Q97BZ8
P07812
Q8TJB5
P29352
Q06991
P0CG90
Q3TXS7
Q14997
Q9V3G7
Q93Y35
Q63797
E9Q8T2
P31930
E2QXF3
Q3T057
P61255
Q6QAT0
P05317
H2Q5A1
Q9Y5Y9
Q6FW96
O74536
Q8K004
Q8IX21
Q863B3
Q8R1X6
Q2KJG1
A0R652
Q8HXP6
O43255
Q861R0
Q9N1Q5
P35712
P51531
O88406
Q24167
Q9ZT71
Q5RBF1
Q07984
Q497V5
Q3T1I5
C0NIT8
O75886
C8ZAR0
Q9UNK0
Q5R4L2
Q2KI99
O35814
Q5RDN2
Q5E9X6
Q8BL97
Q92797
O46680
Q9NYB0
Q5R1W6
Q5R5C8
Q08639
Q8GRS2
Q9WUU8
Q5XIH6
Q5C8U4
Q5R5T0
Q0GC71
B4M357
P52495
A6NCW0
Q09738
P26545
P06428
P06929
P28832
P36798
Q19213
P36803
B1MAJ3
P9WID3
Q9JMJ4
Q9R1C7
Q95083
Q9VHV1
O92531
Q306W6
Q9VQE5
P49721
O60260
Q9UHX1
O95997
A2YVR7
Q3E9F6
Q9SNC6
Q8GUG9
Q9SVC6
Q99JF8
Q0SIF8
Q23449
Q18115
Q9C774
Q02398
Q9VFP2
Q8NDT2
P54727
Q6RUV5
Q96S21
Q15291
Q9LKZ3
P10276
Q99MK9
P0C6W3
Q06AU2
Q5R5U1
A6NK89
P34088
P55895
Q3SZJ2
P61254
P79244
Q02326
Q5R7Y8
Q8LES0
G3X9R7
Q6NZ21
Q8N8N0
Q3KPU8
Q6INH1
Q7T308
Q28GL3
Q75F44
Q68FQ7
A7MB10
P62278
P62329
Q4R5N4
O23034
Q55FS0
B3NUC9
P09936
A0A1B0GUS4
A0P8Z5
Q2KJG2
Q9WUP7
Q9CAB6
Q8R1K1
Q61E22
Q2HY40
A0A0J1BDH3
P52491
B3RTL9
Q8TF42
Q9GMZ1
Q9HAC8
Q5UQ88
Q8L7T3
Q9CR09
Q89753
Q9VRP5
P0CH32
P23566
Q7K1Z5
B4KQQ4
P0CG64
Q9FWT2
Q75EB8
Q921A3
P36724
P04019
P86223
Q07847
B3LTL7
Q3T0Q8
A7ETU4
P16488
B1NKT2
Q86341
B2BN53
A7J391
P47075
P20976
Q3ZK56
P98170
Q86VN1
Q96QK1
Q91XD6
B4HND9
Q5RAW8
A5U4C3
Q5RAX0
Q9DBG5
P08411
Q10051
Q54PJ1
P0DKK4
A0QZ46
P53027
P62912
P33190
P22626
Q2HJ60
P38764
Q9FKW0
Q5FWL3
Q9DCN7
Q7ZX20
Q5RCV8
Q99942
Q66HG0
E7FAP1
Q9USM1
Q04561
Q5JTH9
P62301
Q5R997
P62314
A1CZG3
Q9R1V3
O57686
Q5RD18
Q4WTT8
Q84JL3
Q9FKD9
P51571
Q8ZNG2
Q9JHB5
O13286
Q3B7L6
Q5E9D1
Q86VP1
P17285
P0C1K2
P99024
Q6PWL5
Q8R2M2
Q9H7E2
B1H278
A0JN74
Q5EBN2
Q91Z63
O23680
Q1XH18
O75674
Q5D7I1
Q15785
Q3ZBI9
P63308
Q62187
Q99MV2
O75643
Q8K2Z8
P34631
P0CT26
Q2YD98
[truncated: 3,368 more rows]

## Sheet: 1_val
P62837
P49427
O00762
Q9D1Q1
P0CX80
Q556Q0
P18422
B0BN49
Q0WPJ7
P04775
Q8BIH0
Q8C3P7
B4QK53
P32598
P62753
Q6DFF5
Q9FKD6
P55853
Q9UL17
Q12933
Q5ZI25
O22785
Q7TZ12
Q8BHS3
Q03919
Q61753
Q92925
Q6ASW7
Q4WNW3
Q5M877
P56423
Q94A51
Q4V7D7
P0C6F5
P27659
Q75CF3
Q39086
O75934
Q06985
P32566
Q9M4T8
B7GUP0
Q8IZ40
P0C6T4
Q9Y3I0
Q12420
O43556
Q557E4
Q6P502
Q4R4K6
P0CX30
Q12483
Q6P5D8
Q62141
Q72LF3
P12511
Q10QW3
Q8N4H5
Q2VL76
Q9EP73
O92530
Q96EQ8
Q3T0W3
P08579
Q12824
Q8R550
Q2KJD0
Q6PFR5
A2D4Z7
Q9UBC2
P00355
P16104
P39003
E7F6F9
Q9D074
P63330
Q80U04
Q8TEB7
Q5M974
Q9BVN2
E2RBS6
Q90X67
Q2KIK0
Q62771
O75807
P02889
Q6NUC6
P0C6T7
P0CH06
Q56K10
O08651
P23497
O35253
A2T7L5
Q6VVB1
Q63504
I0J062
Q6MFY6
P84024
Q924S8
F4I8X6
Q9C9E3
Q9GL21
Q7G959
P49723
F6TQD1
Q56JU9
B5QZK6
O88583
D0ZVG2
Q4R538
O08629
P62255
A2AVJ5
P29461
Q6NRX0
Q7ZWM8
Q00659
Q9M1Y1
Q8NEF9
Q6P6N5
Q14142
P58682
P62935
Q5PXY7
Q9ST59
P43602
P35398
A1CXR0
Q9BQ87
P38187
Q2KHV7
Q9FK29
Q5R465
Q6FRY3
Q62226
O80605
Q99619
P05908
Q8K4K4
P61961
D3YYU8
Q9CQT5
Q4KMA2
P62751
Q9VM46
Q9Z315
Q39255
Q5R405
F1LNJ2
Q9R1P0
Q8CGE9
O70418
P62701
P59158
Q04195
P16140
Q5R596
P40303
O00237
C7GSL4
Q07G43
Q8R3P9
Q9FE83
B3DL37
P67777
P17980
Q9V3P0
Q84L30
Q99JE4
Q9Y2K9
Q99K90
Q2TA46
P62844
Q9Y230
Q7SA04
Q15475
P55854
Q96BQ3
P02788
Q9UK80
F6V6I0
P37198
Q17Q89
P48820
O43353
Q6J212
Q9CYH6
Q8C4J7
Q2PZH4
P10358
A0QFB4
Q3MHL3
P0C6W6
Q9ET26
Q96GF1
Q923E4
Q68D10
Q8CGF7
Q7KN62
Q86A21
A0LU49
Q9Z1M8
Q568Y3
Q9Y3B9
F4JAU2
A2QCU8
Q8BKJ9
O93436
Q9UBG0
Q62667
Q9QW30
Q96MF7
P23248
A5D8S5
Q9FE59
Q8S9J0
Q4R6C7
O14250
Q5U2R5
Q16401
Q9Y3B4
Q8TAQ2
P87176
Q63ZM7
P21818
Q02880
Q94490
Q9ERF3
Q29384
Q9AV81
Q27W01
Q9ZQZ6
Q56JZ1
Q99KR6
Q15361
P60605
Q3V3E1
B4P6S9
P12505
P87723
Q3U821
P40797
Q4R5C2
Q96D59
Q06226
O13797
P0C1K1
Q99PP7
Q64511
P17948
Q62865
Q9PTW9
Q9Y3Z3
Q8HXP0
Q95Q00
Q8H0T4
Q3V1N1
P53010
Q8K4S1
Q9SW11
Q29303
Q5RCM6
P40826
P30518
Q04095
Q9LP45
A4IIY1
P38741
D2H0Y8
P63275
Q6BDS2
O54927
B3N534
E9Q5R7
O75306
Q9LSU3
P0C090
P51128
Q8VI24
Q02085
P70340
A7XW25
P35244
P62986
Q86T96
B0KW94
Q4R6X4
P37088
Q14494
Q3ZC67
O14818
Q5RBT7
Q8VC56
O14828
Q8K4V4
P02288
Q9W6U8
Q9Y5B6
C8XAP5
Q6ZWV3
Q32LN5
B0BNE2
Q96NU1
Q39203
A5PKA5
Q02346
Q86WB0
P0CP30
O00482
O14170
Q5RAG4
C7GVZ9
P32602
Q9V122
Q9FGD7
Q9ERU9
A6ZR21
P47905
P64944
Q9LIP2
Q9P2K3
P01111
Q4TU14
A6QLS2
O23522
P60484
P78332
Q86UA6
P26784
Q9US13
P63326
Q5EG65
Q8R0F5
Q3UYI5
B3LN41
Q5R7X2
Q9FKC6
P07991
Q9ZPY9
Q9LNU4
P63322
P28700
Q91974
P11974
P43638
Q8SX86
Q80X73
P27915
Q2KJJ8
C0HKE1
Q5R7B8
Q8HYS5
Q02395
Q8N6M0
Q9DE49
P51514
Q9C5X0
A0JMA0
Q9WVI9
Q92794
Q6XTC2
A7X8C9
D4A523
P08276
Q8K2C7
Q5R9Z7
Q9LSU0
Q5TEC6
P09446
P52272
P18009
Q06164
Q0P5C2
Q6IE70
Q29W20
Q4PEF8
Q5RBG4
Q9D7Z3
P38755
Q53GL7
Q6AZ28
Q6DRA6
O08836
Q4R7B1
Q0D2A9
Q4R924
Q54XM7
Q5TKR9
Q62073
P93819
Q9CPT5
Q9ES54
O56264
Q56ZI2
Q8K3F6
Q4KWZ6
P50534
Q91Y26
O94880
Q5U2M8
Q9MZT6
P18493
Q8BSN5
P40112
Q8VCD5
Q6DFW4
Q5ICL9
A8C8W9
Q8CIE4
P03362
A3LX99
Q809Y0
Q9H2J4
P14126
P27952
A2VDZ3
P06876
Q2VNC7
P18248
P80205
Q96S44
Q9TTA1
Q13526
Q5E987
Q10FT0
Q6VN19
P0C6U6
Q9M622
O13563
B3Y681
P52593
A0PQT1
O95758
B2HFV7
Q3T054
Q09485
P13491
O35618
C6AHX4
Q9YRV3
Q8ZST5
B5VE38
Q80YQ2
P11103
Q08DZ2
P84100
Q6FPV6
Q9JIL9
P31378
Q73YW7
Q8C7Q4
O13033
Q3T087
Q6IMX7
Q5RCV7
O94411
Q95KA2
Q8BQN6
P62424
B1L6S7
Q5XIU5
Q6IRP0
Q8WMN5
P0C276
Q3UF64
Q8WWY3
Q4V3D3
Q9QUI0
Q13151
Q9H1D9
Q5BN31
P49815
Q2KJ72
Q6ZQ93
Q01404
P20878
Q8BKT7
Q5BJT2
E9QG68
Q9HBJ7
Q9C9Y7
Q99HR6
B4P116
Q8RWF0
P0CH07
O70436
Q3YLA6
Q9SNB9
Q96LR5
F4HPP7
P0CS17
O15205
P35723
P36338
P03402
Q8N9V3
P0C0A1
B2RRE7
P18053
Q9XS41
Q8AXX8
Q15022
Q5U5Q9
Q5R4C4
Q80909
H2L056
Q1RMX2
Q64321
P34675
P15622
P36941
Q00993
Q3KR59
Q8QME4
P55506
A1YG60
B5DF11
Q1H9T6
P12937
Q9H0M0
Q9C5J4
Q8C0C0
Q8TEL6
P0CG78
Q640M1
O94318
Q91W82
O95551
Q16MY0
Q7Z3I7
Q61985
Q9Z0Y9
Q3SZW1
B2GV38
Q9FPS9
Q8BGG7
Q9QZM0
Q8JN06
P12518
Q7XEZ1
Q8VI40
Q8N184
O70897
P03165
Q9FF81
Q77376
Q499R0
O88532
Q6GLG7
P50763
Q5XX06
Q9FNB3
Q90879
O62651
P53242
Q54LP7
P05923
Q6PFK1
Q5SXI5
A2AN08
Q99592
Q96HQ0
B4Q2J2
P35122
E1B9W9
B3LGK1
A7J3A8
Q5E9F6
Q8IWY8
P45879
B4KRQ4
Q03559
Q60493
Q8BHZ4
O75381
P06302
Q9NYW8
Q5E9A4
Q92325
P48681
Q8WV22
Q8V571
Q07800
Q00715
B3LHR1
Q5R7G8
P33292
Q9FKG5
Q0U1A0
Q6CVA8
Q14012
Q872S3
Q7ZT01
P59233
Q94C59
P12823
Q58DU5
A8LH55
D4ABM4
Q4ADG6
O95478
Q07FH9
Q9NZQ7
Q9LST6
Q8W425
Q3SWX8
B0F0H3
Q5R7T9
Q32KW0
Q09583
Q93454
Q1ECZ2
Q6ZMR3
Q95NE7
Q62077
Q8R2Y8
O22468
Q8QGV6
Q63850
P49585
Q8CHP6
Q53078
Q08DK3
Q9Z2C5
P31382
Q16512
Q5RAX9
Q8VYZ5
O35730
Q69U49
P63325
Q9Y4P3
Q9M347
P08361
Q3ZBR0
Q8NK13
Q6CH63
P26639
Q8VHN8
Q91ZY8
Q505D9
P0CG47
P36720
P55094
O55173
Q62190
Q12772
F1MX48
P81947
Q9CY27
B4LP65
A5DTV4
A5D8Q0
A7RHG8
O74497
O95201
Q64523
O97531
P21447
C4LIK9
Q6IVA4
Q9Y3C8
Q0KL01
Q89808
Q5F3A6
A0A4X1UM84
Q9WTU0
Q9ZT95
Q5NVI3
Q9DBU5

## Sheet: 2_test
P61077
Q96B02
P14682
P48964
B3EWR9
Q8WUA2
Q9SFX2
Q9SNB6
Q9JJI8
A2RRU4
O00141
O75147
O00444
A0A142I5B9
E2RH47
Q6IQ16
Q60520
Q2MJR0
Q60610
Q6ZTA4
D1BS28
Q9UBK2
Q9FKG6
Q9BWF3
Q28GH3
Q61180
P54231
Q9ZU90
E9ES90
Q96BD6
Q9SEI2
C1AQ27
Q9WV02
Q70E73
Q9D4G9
Q9Y7Y6
P93756
Q8N0X7
A8X679
Q60416
Q61136
Q3SYT7
P54728
Q5NVE0
Q8BVR6
Q9UM82
Q9H0F6
Q2FUW1
O00541
P25443
P15880
Q5U3V9
Q6AVN2
Q3MHL8
Q5R6N0
Q5RFW2
Q17QZ4
Q96A61
G4N525
O08908
Q94BQ2
O88569
Q08B84
Q13950
Q3ZBQ4
Q9UUI2
Q64092
Q05024
P41161
Q9JHS1
P03341
A5PK61
P12268
Q71SV0
P38855
Q9P215
P03361
Q5XPI4
P0DPR2
Q80UK7
Q9JI92
P00442
Q80W98
Q80X82
Q1X881
Q54NQ0
Q4R4M9
P15927
Q9TTV2
Q9NQC3
O46669
O75159
Q96ST3
Q6TEM9
Q5RC65
Q99FX5
Q99LX0
C5H431
P52285
P61955
P0C1K0
Q46927
P69310
Q8BHN5
P63174
Q9Z1C8
Q3E8A8
Q9WU39
B7ZR65
Q9FPS0
Q9Q717
Q96LD4
P41219
Q0ZQL1
P9WHT9
Q6GQD5
P25235
Q9QX47
P51532
P15705
G3X912
Q6ES51
Q2YEM8
Q8JUX6
Q96S59
Q5T5U3
Q9P7S2
Q9D706
E7KDX7
P54274
Q7M764
O00103
Q9V3C1
P61246
Q99NB9
Q9XI00
Q90ZS6
Q60436
O12161
Q6DFR0
Q0WKV8
P46964
O14011
Q9H2L5
Q07020
Q9S972
Q5ZYX7
P21461
Q6DHL4
Q00899
Q5RKH1
Q5R7Q4
O17917
P62863
Q9JHE5
Q1HE26
P26542
Q4KLJ8
O76371
P49312
Q4R5H5
Q6NXL6
Q96RF0
Q8GWU7
Q9ES00
Q06449
P33299
Q02772
Q6MYX6
P62914
Q16623
P04612
Q9SJA1
P62265
Q9NZJ4
O14140
Q7XA77
Q9D198
Q6IWL4
Q72J02
Q3T0Z3
Q9N2Z7
Q9EQX6
Q9FNF8
Q9UJ41
Q8LDB8
Q9D304
P62269
Q9UK61
O88852
Q9JK66
Q92462
Q64701
P0C6V3
P09867
Q7YR31
P84109
Q9C7K0
Q9EPQ8
P82458
P91477
O75832
Q6REY9
Q80XJ2
Q5TJE9
Q6IQS6
Q8W117
Q5R6H7
Q5XHY7
O94478
A1E2I4
Q9VVR1
P30911
P60122
Q9M0U9
Q60598
C0HJX5
P49368
Q9YC01
Q8TJB5
Q63797
H2Q5A1
Q2KJG1
O88406
O75886
Q8BL97
Q9WUU8
Q09738
B1MAJ3
Q9VQE5
Q8GUG9
Q9VFP2
Q99MK9
P61254
Q3KPU8
P62329
Q2KJG2
B3RTL9
Q9VRP5
Q921A3
P16488
P98170
Q9DBG5
P33190
Q5RCV8
Q5R997
Q9FKD9
P17285
Q5EBN2
P63308
Q05126
P26450
Q13523
Q84PD8
Q8HXP2
O88196
Q9Y5K5
Q6XTD8
A9WSH9
O35955
Q0DR28
P37165
E7F1C4
B4JV25
B4L7V4
O92972
Q9WTZ1
Q5EA36
P40043
Q8WVZ7
Q3ZBU9
Q9MA75
Q01831
P56695
P49811
P18615
Q9UT97
P51431
Q94AK4
Q5RDT5
Q6ZWS8
Q60969
Q6YT00
Q6MGB6
Q8VZ14
Q66J69
P05750
A5DXE2
Q9QY06
Q6DGP4
Q9DB52
Q9QYE0
E2RQ08
Q9YN02
Q8K136
P41982
Q27442
P56558
Q8HYZ4
O00443
P47963
Q750E9
P22139
Q54L40
Q5ZTK4
Q7KZF4
Q96BF6
Q07008
Q6CLY1
P48439
Q9SXU1
Q96BH1
Q2TBU9
Q99250
Q7TMB3
Q9SGT2
D4GV73
O15211
P14797
P70182
Q13356
Q9PTY5
Q5U651
Q9SAL0
Q99P72
Q913V3
O80742
P0C6W9
Q8C551
P0CX49
Q5TA31
Q2KIH4
P10273
P33568
P83731
A6ZL57
Q6DK72
P97461
Q7L8S5
Q01860
B1W305
A1XQU3
P39743
Q9JHR7
Q5XUN4
O22607
Q8NDF8
F4JYG0
O84417
Q7XDQ7
P02287
D3Z8N4
Q8NHW3
O54972
Q96CV9
P05622
P00493
P09309
Q6IG12
O82391
Q8N5J2
P13141
Q04922
Q5R8V9
A8C8K0
P0C775
Q8BZH4
P0DOI0
P49841
Q99P31
Q38832
P23458
Q7T321
Q9FVS2
Q8UW59
P62807
Q9JMK2
O94889
Q0A442
O80949
Q5F450
Q9BRX2
P17271
O14602
P18014
Q3UZ39
O22467
Q8WSF1
Q5S007
Q54TK0
P57106
Q1RP77
Q6C619
P12600
Q96M98
Q24371
Q6GNY1
Q13459
Q28955
O26782
Q5PSV9
Q05AK5
Q9Z2V4
Q07832
Q4WVU5
P49136
P15532
Q3TZ87
G3V645
Q16342
Q52KK4
Q6P829
A4GCL4
Q2KJ29
Q62191
Q6ZWN5
D4GSW7
P01106
P03498
P47713
P54675
O88685
O62640
C8XPB2
Q60692
A1KKF4
P01120
Q9ERK0
Q9ULX5
Q8C432
Q9EQK5
Q7SVK7
A7I9C7
Q9FJP6
Q553E0
Q08999
P0C6U8
Q86VI4
Q9ERV1
B4PDM5
P62196
P28074
Q7Z5B4
P46196
Q54N40
Q58FY4
Q5E973
Q2HJ46
B8XIA5
Q9QYU7
Q02785
Q60529
P0C6V2
P61927
Q5XIJ1
P11980
Q8NBR6
P14270
Q56WK6
Q67Y93
Q4KM35
A3KN12
Q66J97
O46470
Q15287
Q9CQ29
Q155Z9
Q94HV8
Q5TJF3
Q09251
Q15050
A6NGJ6
Q80WC1
Q6ZWZ2
P0CG48
Q74ZG4
Q3UKC1
Q8GSI0
B4GBR1
Q76LT8
O75604
P06104
Q810I0
Q5EB92
Q9JJN0
Q80YQ8
Q04931
Q22557
Q68FE9
Q9UHP3
Q6CUD9
Q32PA5
P31000
Q10410
O32583
P12504
Q80IU5
B4P7H8
B1W310
P60867
P22110
Q96BR1
Q80U70
A6H8I0
P45974
P40547
P26368
P05921
Q08CN9
A6QLU5
Q91X58
Q9DCC8
Q29503
Q2TBH5
P22422
Q8L7I1
A2T736
Q5JL96
Q96PU4
B3F2X6
Q9HD64
Q1ZXE2
Q5QLR5
Q5RA31
Q15029
Q9QNB2
A1CEK1
E1BMF7
Q6PMI4
P61964
B0DWM8
Q12986
Q5RF26
Q925K9
Q84291
P0CG76
Q9FMM0
P52485
O65421
P08807
Q9BT92
P70196
Q8BX13
Q80907
Q9Y6I7
Q8TBZ3
O81432
Q91VL9
Q4VA45
Q00981
P03121
Q9BTA9
Q8VKK0
Q705G8
Q64029
Q1MTR5
P38349
Q9S9Q9
P41920
Q0P5N2
P27229
Q91VW9
Q8BI67
Q9NPD8
A1A5G2
Q6IP50
Q4R9D1
Q3ZK59
Q28YY2
B1H2Q2
B3CKG1
A4QTV1
P0CJ79
Q2M3W8
Q8IXI1
C5CBV0
C1ASP8
Q4R304
P46061
Q6NX27
Q9VPR4
P69279
Q0WMZ6
A0JWY5
P06900
P43357
Q5RD94
Q05030
Q6K762
P0CT13
Q6FN49
Q5ZKD9
Q3U2S4
O48844
O54963
Q9BY77
Q5E9R0
Q99P84
C7MCY8
P28818
Q9Z0J4
P54729
O41647
Q96JS3
P28062
Q9LT08
P0C0E4
A0A096MJY4
Q15788
Q29498
B9DFV2
Q13127
Q2PQA9
Q61168
Q6NZQ8
A7X8C7
Q55C75
Q8GWJ6
P30414
Q6FJC4
Q8CAS9
Q8TYB7
Q9WV25
Q00655
Q681I0
P42338
Q9Y263
P33672
O16368
Q60695
Q0IJ20
A0QSE0
Q57097
O04482
P33297
H2QAR5
P93748
Q96JI7
Q3ZBV8
Q02763
P36407
A4IF63
P54201
P0C1K5
Q5IS84
P00560
Q9Y4G8
Q8BJQ2
Q02261
P9WFT9
Q9Y2W6
P0CG88
Q5SSI6
Q562E7
P46467
P13682
Q5U2P3
P02281
Q5UE96
Q99M02
O70260
P69309
P42746
Q6C9W0
P24835
Q8R554
Q91W45
P26619
Q69Z89
Q66HG8
A5PK63
Q64729
Q5D7I0
O42478

## Sheet: 2_train
P62837
P61086
P61078
P61079
P61085
P61087
Q6ZPJ3
Q9C0C9
P49427
P62256
Q8CFI2
Q9VTY6
P35128
P68036
P61088
Q02159
O00762
Q8VDW4
P62253
P61089
Q3UQI9
Q3T123
P18298
O15553
Q9D1Q1
Q9NYP9
Q2KJC3
Q96H12
Q86VF5
Q8C5W4
Q7X7A4
Q4R3I0
P0CX80
Q5E9B2
Q9C5U3
P14078
Q9SSB4
Q6DJT9
O55000
P97313
Q556Q0
Q9FJX0
Q9Y7T8
P52012
P47116
Q9HR36
P34222
Q8GXQ7
P18422
Q04908
O43242
P07259
Q4WZJ6
Q23457
Q54K33
Q6VN20
B0BN49
Q5R654
Q3T139
O43502
P0C6W0
P04049
Q99N57
P61589
Q0WPJ7
P62277
P19793
P62504
Q9NAN1
Q870W0
Q0DJC7
Q9JLI8
P04775
Q9Y6H5
O15524
Q9LJR3
O89090
Q9BUA3
P28370
O13736
Q8BIH0
Q8L736
O97593
Q0P5H2
Q9UI95
Q9Z2A6
Q9WV66
P63085
Q8C3P7
Q9ZVQ6
Q5XI70
P25580
Q15072
D0LDT3
P10361
Q6GLB0
B4QK53
Q0P594
O00329
P67776
Q80TC5
O35904
P87053
P10111
P32598
Q9FIB6
Q074N0
Q9MZU4
O13516
B5VNY0
Q5RT64
P62242
P62753
P38983
Q8WP32
Q15459
E7QJS8
Q5R5V1
Q5RDX2
Q9QX78
Q6DFF5
Q8CI15
Q15797
Q9Z1M9
Q9C6H2
Q13309
Q8S3N1
E1BDF2
Q9FKD6
P25567
Q8WVM7
C5DWK1
Q5B4W9
C1HAE1
Q9UHV2
P49588
P55853
Q01664
Q80UF7
P23193
O13861
P10711
P40227
P80317
Q9UL17
A2YVF1
P0CI26
Q8W4J8
Q9BZY9
P62603
Q56R14
Q1ACD8
Q12933
Q5C8U3
Q0VCE3
Q9VBP3
Q6AZZ1
Q9C040
Q922B6
Q6IR55
Q5ZI25
Q6ZPK0
A1SK16
Q8WUB8
Q9XZI6
O77237
Q8BST6
Q5REN2
O22785
P25043
P48634
Q9WVS6
Q5JSZ5
Q29576
Q7RXA6
B3DRN7
Q7TZ12
Q9ZBE0
Q9CWH6
Q7ZT46
B8DTX7
O61742
A0QZ47
O77507
Q8BHS3
P61026
P79348
C0LGF5
Q5EAD6
Q3T0R1
P0CX52
P09661
Q03919
Q9Z2Q1
Q9NQW1
Q60710
Q3T022
D4GUF6
A4ZHR8
Q01105
Q61753
Q2KI76
B4SX34
O94538
P9WGE7
O43290
Q3KR99
Q53GS9
Q92925
Q12306
Q99M63
A7MB74
Q9WVC6
Q01714
Q3TKT4
P62315
Q6ASW7
P33336
P97471
P97801
P42843
Q8T3Y0
Q96SB8
Q96FJ0
Q4WNW3
P05480
E7KPZ3
Q96UB6
Q9JLY0
P32850
Q5DQR4
O88838
Q5M877
O94901
Q5XHH7
O31619
P19532
Q5EAN7
O82486
Q8GWH3
P56423
P34286
A8XU52
O75400
P28070
Q9N9W8
Q9Y520
Q9P6U7
Q94A51
Q6NH94
Q9V3P6
Q9VYG1
Q9UL46
Q15008
Q9M0N1
Q6CHI1
Q4V7D7
Q71UF4
Q67ER4
P18911
Q9NS23
Q96JH8
Q5RFV4
Q32LP2
P0C6F5
P0C6V1
P36860
P24406
Q08003
P27671
Q9Z313
Q66WF5
P27659
Q8WVD3
Q0II22
Q5REL3
P50524
Q9DBG6
Q5R4I2
Q96A37
Q75CF3
Q9SJQ6
Q2T9T3
P83900
Q6R567
P08865
P53064
A1YG32
Q39086
B0VX69
A6QM06
Q8RXA7
Q5U4C3
Q8R2U0
Q66X93
E7NM81
O75934
Q5REU4
O43166
Q9SYH3
Q5U211
O54772
O35412
Q8ZQQ2
Q06985
Q6PGB8
Q1W668
A7TKW4
Q15465
Q56I99
Q12118
O35876
P32566
Q4JVP8
O09012
Q9CA86
P0CA08
Q9Y244
Q8TPX5
A2YXU2
Q9M4T8
Q42384
P0C1J1
Q09928
Q29099
P0C6E7
P0CG91
O23225
B7GUP0
P84169
B0BN93
Q8VDM4
Q9SGW3
Q9FGM1
O48533
Q5BHD6
Q8IZ40
P9WHJ3
P13631
Q8C2Q3
P05625
A0A0R4IBK5
Q8R2J9
P0C6U0
P0C6T4
P12001
P0CX83
P84098
Q9USN8
P62843
Q8WXG1
Q5E958
Q9Y3I0
Q9ESM7
A3C039
Q15020
Q91WC0
Q6QIY3
P55270
Q99ME3
Q12420
O35716
E1BJD1
Q5SQF8
Q04692
Q2TAY7
Q04887
Q9Y657
O43556
Q9CU62
Q8TGW7
Q9R0P4
Q5EAX4
Q9TUG2
Q8I147
Q9FKD5
Q557E4
C6H861
A6ZVT0
Q6PDM2
G3V6S8
Q99MX1
Q5RF02
Q8H395
Q6P502
Q9HAT8
Q9JM05
Q9TTC1
P26808
P38701
P05756
P62704
Q4R4K6
B5VP69
P26783
P59272
P27923
P68202
P0C8R3
P62266
P0CX30
Q02614
Q8VY78
Q5RAB7
Q91ZX6
O43236
Q62205
Q04007
Q12483
Q5RF51
Q6PDG5
Q0P5V2
Q2TBS9
O95391
A2A5Z6
Q5FBB7
Q6P5D8
Q80YR3
Q56A18
O49279
Q5BAX8
Q14493
Q93YV9
O97594
Q62141
Q86MW9
Q6GPW2
Q6H4D6
O94864
P61754
A7EZ71
F1LYL9
Q72LF3
Q9Z2Q7
Q99MR6
Q3SZP8
Q8CFU8
O08835
Q1A264
B9A6J9
P12511
Q6IPX1
Q8VI33
Q4R5B3
Q7JJU6
Q6NRL6
D4GYM0
Q04206
Q10QW3
Q9Y3C4
Q5TM55
Q7YR33
Q9TSW0
Q6E2N3
Q3UWZ0
Q1XH17
Q8N4H5
Q587N7
Q9WVB2
Q62441
Q8K304
Q3B8H2
Q03322
Q4FZV7
Q2VL76
Q6PFD9
Q9NPF4
Q2T9U2
P25500
Q15154
Q9NP74
P54748
Q9EP73
P9WIL7
Q8G3G3
Q0SIG2
C7MWV3
Q9Z301
Q08E38
O16812
O92530
Q80W00
F6P3G4
A8D8X1
P62832
P50878
P49633
Q5R476
Q96EQ8
Q99ML9
P04843
Q8IYW5
Q2TBT8
Q6FIP2
Q6AXU4
Q5E9N3
Q3T0W3
P19388
Q8B912
P93030
P62271
Q9LZW9
A2AQ19
Q9D0R2
P08579
Q9UJQ4
O75533
O14259
Q5ZTK6
Q62968
D4AM37
Q5R7R9
Q12824
Q7TQM4
P07895
A7XYI6
Q3ZBE5
Q5BL35
Q9Y5B9
O95863
Q8R550
P32828
B6QGB9
Q9M2C9
Q08204
Q9LPL4
Q9CZV5
C5DHJ9
Q2KJD0
Q717B4
P29401
Q6A548
O14746
Q9ULW0
P46462
Q91854
Q6PFR5
Q99JG7
Q6MFY8
D2GXS7
Q5ZMD4
P50284
Q6NRV0
P08154
A2D4Z7
P70600
O94905
Q1RMU4
Q9UBU6
P97767
Q9WUA5
Q9SKT1
Q9UBC2
Q3ZBJ0
P06744
Q8CI03
P80534
E1BNS0
Q6DIA9
Q9QZH7
P00355
P26806
G3V7R4
Q498D1
Q84WK5
Q01820
Q9BQQ3
P27661
P16104
P02263
P62958
Q8VH37
O88895
P49773
Q9QZR5
P29562
P39003
Q5RD88
P33176
Q719H9
Q8BQR4
Q6TDP3
Q08045
Q99LX5
E7F6F9
Q9BRT6
Q6MZP7
Q9Z2D8
Q0VBD2
O35099
Q9UBF1
Q9ES73
Q9D074
P50580
Q6CLZ6
A0JWY8
Q16W24
Q7YR30
Q64702
Q9ULU4
P63330
Q4R383
Q10223
P26661
P13886
P03317
O04019
A4YCU9
Q80U04
Q5RCE6
P62911
P51423
Q91YQ7
Q5XPI3
Q1L721
Q8WVD5
Q8TEB7
Q9QYK7
Q5RFB6
Q7ZW16
Q6ZMZ0
Q9BY78
Q6ZSG1
Q96EX2
Q5M974
Q8NCN4
Q6PDX6
Q3T024
Q5R587
Q13905
Q54IK1
Q8N488
Q9BVN2
Q9SJT1
P40316
O88574
Q9UQR0
O55128
P20606
A7YY75
E2RBS6
Q5EAD2
Q14524
Q0CY32
P0CR54
Q9CZ28
Q8LL17
P54712
Q90X67
Q2M2N2
Q5RBR0
Q6P8B3
Q63673
Q969G3
Q91ZW3
Q96EQ0
Q2KIK0
P97440
Q9Y2Z0
Q8HYB8
Q9Z0Z3
Q9Y709
Q8BZ60
Q07478
Q62771
P19332
A0QVM0
Q60544
P35189
Q9WC66
P61147
A0A024B7W1
O75807
O42265
Q980L4
C3NEC6
Q96MT3
O35522
P31623
A1YF19
P02889
P25161
P68907
Q9H0J4
Q06609
C7GQI8
P62878
Q4V898
Q6NUC6
O75901
Q22744
Q91829
O74560
Q9GZR2
P59271
O13066
P0C6T7
Q4V8F3
Q5BN23
C7GRP9
Q69ZH9
Q3SZQ6
P62919
P0CH11
P0CH06
Q5RF74
Q8N5U6
Q9CQE0
Q9H2S5
Q1L8L6
Q2T9S3
Q3UH06
Q56K10
Q8R0L9
P39954
Q80U72
Q12334
P15303
Q38885
P60896
O08651
Q08AF3
B4T918
Q9BQI6
Q1JQE0
P06782
Q68AM8
P48431
P23497
Q9SYX2
A2D5H2
P0CT30
Q5R431
Q6L4L4
B0BN85
Q7TPQ3
O35253
Q01727
Q69Z66
Q5RCV3
P21572
Q9WUB5
Q6Y1S1
Q84TE6
A2T7L5
A1Z198
D9I2F9
Q9UBE8
A5DAL3
Q5E950
Q3SWY5
Q13469
Q6VVB1
Q99MJ6
Q99K48
Q6DGT7
P36349
A3DRP6
P03500
P08272
Q63504
Q5XI78
Q5RKH6
Q9UUK3
Q5T2D3
Q9CQX0
Q9XIP2
Q13416
I0J062
O19048
Q9SI52
Q5SPL2
Q2KID6
Q2LYK3
Q5TM51
A1A0U7
Q6MFY6
P62936
P04024
P19174
Q8BUN5
Q54VG4
Q07657
Q6PL11
P84024
Q99176
Q9UMX1
Q9CQ26
B2B7W0
Q2UGF7
C5GE44
Q924S7
Q924S8
Q8L7L8
O08623
Q9FFY9
P68361
P68366
Q62311
P12510
F4I8X6
P61138
Q9D1E6
Q15813
P17542
P38085
P80204
Q8L4M1
Q9C9E3
Q9LMA8
Q9LDU5
Q60HC7
Q5RAP1
O70372
Q04750
Q6PGY6
Q9GL21
P78356
P87060
O24616
Q4WT34
P62194
Q9JGL0
P25789
Q7G959
Q9USX3
Q9Y388
Q9UKM9
P0C6V0
P61586
P21672
P41805
P49723
P36578
P46777
Q42202
Q9T075
P63052
Q6URK4
P53060
F6TQD1
P62263
P62705
Q80T69
Q5VWQ0
P33242
P62241
Q4R6P8
Q56JU9
P49242
P31753
B6Q4Z5
Q8RXF1
F1SR90
B0XTS1
B8NGT5
B5QZK6
B5EX33
Q6IEG0
Q8HXP7
Q7G7J6
Q2TBN1
Q8W127
O75908
O88583
Q0VC91
A9JRZ0
Q9LML2
Q8L7N4
Q9NYA1
Q7Z6J0
Q62417
D0ZVG2
Q5T6F2
A6NNY8
Q91VX2
Q96RU2
Q5YCW0
Q6P3P1
P21675
Q4R538
A6NER0
P0C1J9
P53904
Q6DFJ6
Q3MHZ4
Q5QJE6
Q4R947
O08629
Q9BVT8
P54939
P63307
Q99K23
P68197
A7THV5
D6RBQ6
P62255
Q00366
Q9Y6X2
B4HBU3
O43660
P27283
P24495
O17071
A2AVJ5
C3MQ43
P0CQ12
Q5R8S2
Q9LST7
O22193
Q2KIA6
Q0RLT9
P29461
Q4R5B2
Q9XSI3
P68205
P0C275
Q5RBU8
P62984
O89026
Q6NRX0
Q9Y3C5
Q9GMB0
D2H6Z0
F1MK05
Q7ZW78
Q7SZN2
Q03465
Q7ZWM8
Q5R7T5
P34578
A1A5P2
Q682S0
P04644
Q99LF4
Q9UHR5
Q00659
O35718
Q7ZVG6
Q9BG89
Q5ALV2
P00441
Q0P595
Q4KLP8
Q9M1Y1
B0Y3B5
Q71U00
Q8GX29
B5VGZ3
A6ZZ54
P83510
P42225
Q8NEF9
Q8C7E7
Q60864
Q8NHG7
P25344
Q3MHZ2
Q9H040
P61958
Q6P6N5
Q60337
Q84MZ4
F4IRQ5
Q69P94
Q84R94
P50137
Q93ZM9
Q14142
Q2YEN0
Q8BGE7
P82456
Q8WV44
Q9ERP3
Q587N6
Q5R676
P58682
P70399
Q54LJ3
Q95M53
Q9BXA6
Q8NQE1
O94517
P33298
P62935
O09061
O29760
Q60673
Q54WI8
F6XBL2
Q9SJQ1
A5A6M3
Q5PXY7
P43487
Q8WWW0
Q8BL43
P0DTD1
P11233
Q9M3B4
P21524
Q9ST59
Q29195
Q99M28
O55005
Q66JE4
Q4R4T0
C0HBT3
Q96K19
P43602
Q3T0Y9
Q08DV5
Q924T7
Q04062
Q91YT2
Q96C74
Q8CHG7
P35398
P24928
P46783
Q9CYX7
Q14683
F4JKK0
Q8VDQ8
P38788
A1CXR0
Q7Z992
Q5XIF4
Q7SZ22
O95926
P62328
Q5U378
P22091
Q9BQ87
Q9Y2W1
Q15025
B2LT64
Q6S9E0
Q6T752
B3Y614
Q6PEH5
P38187
Q8RWN0
Q23238
Q9P7L2
Q6WWW4
A1A4I9
Q8NB14
P35125
Q2KHV7
Q4PFA5
Q9P2H5
Q8R317
Q1RMW1
Q91YL3
Q96UP5
Q9P6I1
Q9FK29
P87295
P12881
Q8LBL5
Q5RCW8
P46781
P62081
Q13501
Q5R465
Q9Y265
Q96QD8
P0C030
Q9LSS7
Q9LTJ6
Q6UVJ0
Q7ZY60
Q6FRY3
P22082
Q9BV90
Q9DBE9
Q7SYL3
Q9T014
Q0VCW1
Q9Z179
Q62226
O18870
A0PGB3
Q9CAZ0
P29304
P52286
Q940H6
P39073
O80605
A6ZZJ6
O95210
Q5FVN1
O35526
Q3T075
Q3T106
Q13247
Q99619
Q5YCV9
Q6TS35
Q13148
Q2XVP4
P18804
Q5U303
A0A087X179
P05908
Q16594
Q80Z37
Q1ACD5
Q503I2
A6NLI5
B5DF45
Q5C8U1
Q8K4K4
Q28203
Q640S6
F1N4E5
Q62440
O13166
P63306
Q9D411
P61961
Q07307
P0CH05
O14562
P24829
Q93008
Q2VL87
Q680I0
D3YYU8
P79734
A4TB47
Q85318
Q9TUB2
P29846
O90370
O23708
Q9CQT5
P21670
Q2KJ25
Q2KI42
Q3V2A7
Q8CFD1
Q9BDY9
A3KMV8
Q4KMA2
P63245
Q90523
P59232
Q5RC43
Q9HCM1
P70392
A9CB60
P62751
P62987
O64425
A9CB42
O23342
Q14151
Q9M2S6
Q9LPZ9
Q9VM46
Q63624
Q9HC62
Q9BQF6
Q96HI0
Q9R1N2
Q15858
Q5RJU0
Q9Z315
Q8TAD8
Q1RMH8
O43791
A7E8B6
Q8TEC5
Q99720
Q0JL44
Q39255
Q9EQL9
Q13485
Q3ZCF3
P97454
P32944
P53692
C5FF22
Q5R405
P50475
Q9BXA7
F6UA42
P0CG85
Q9ZSB5
Q3B7D1
P35544
F1LNJ2
P53767
O13773
Q80958
Q8N2H9
Q8NDX5
Q5BLZ2
Q81754
Q9R1P0
Q8V294
P62191
Q0ZQL2
O24030
F4IXN6
Q9P2R6
Q5DTW7
Q8CGE9
P35601
P63032
Q641J8
A5A6H4
Q28521
F4HZZ4
Q14B02
O70418
Q91XF4
Q9QZR0
Q63HN8
Q9WJB2
Q8VCC8
Q9NVU0
Q7L523
P62701
P26786
A6H769
Q96T23
A9L913
Q4FZX7
P62847
Q9WTM5
P59158
Q5NVN7
Q28DS0
O94672
Q9Y467
Q9H7L9
O76411
Q8K4Z5
Q04195
Q4V8J7
Q9FDX1
Q8N5C6
Q93045
D6RJB6
G5E8G2
Q6QN14
P16140
P50760
Q5ZJU4
Q92995
P16592
Q91C38
A0JNE3
Q9UKX7
Q5R596
P50479
A2VE56
P17366
P78364
G5ECH5
Q9QAX1
P54775
P40303
P62890
P63048
Q6GLP4
P46575
P39872
P62985
P04256
O00237
Q8LPN7
Q8QZS5
Q969K3
Q04912
Q4KLT0
Q9Z1C7
P28000
C7GSL4
P62983
Q5RB31
Q9NY46
Q63623
E9Q5F9
Q5BJN8
Q9BYW2
Q07G43
Q86A14
Q9BWG6
A5A6P1
B8M7Q5
Q5XIW8
Q5R761
Q8ZNR3
Q8R3P9
P61092
Q7ZX06
Q920M9
Q8R4T2
P32790
Q71F54
Q9P7A0
Q9FE83
Q9GKQ9
P28220
Q14140
Q5RC02
P39015
Q8BYY4
P55852
B3DL37
Q95274
B9ENM6
B4LDJ6
Q2YHF0
O14235
P03304
Q58HT7
P67777
O60053
P03314
Q0ZQK6
B0R2T2
P62335
Q8K2H1
P10274
P17980
Q5JIU9
A7X8B7
Q71QF9
Q9XI05
O17828
Q8LD27
P26599
Q9V3P0
Q5YUX1
B2GIP0
D2NT92
Q828J0
Q9UPQ7
Q6PGA0
B2RY56
Q84L30
K9N638
P0C6X2
B0XQS8
P53879
Q9CWY9
Q852U6
Q9C8Y3
Q99JE4
P0CX24
Q76KA3
P60868
E5R332
B3LFK1
Q9WVL2
Q8BZX4
Q9Y2K9
A4IFB1
P13128
P10637
Q5EAE2
P04326
P0C1K4
P20893
Q99K90
A0A087WVF3
Q13885
P37802
Q3T0G8
P09244
Q96KB5
Q2KIJ6
Q2TA46
Q3UWQ3
P11302
O95071
Q80TP3
P11328
Q8CCJ9
P0CX56
P62844
Q8CBB9
P25444
Q56JV9
Q8LEG1
P0CX35
P0CX38
Q4GWZ2
Q9Y230
Q9QX96
D4GVB0
P60467
A9X1D0
Q5ZU30
B1MTJ4
B5FW36
Q7SA04
O08562
B6GZA1
P0DP15
Q9LUB6
B5FM34
Q4P3H6
P12757
Q15475
Q9CW03
Q93WE4
Q7ZVK3
Q5RE18
A4QYI9
Q5R558
Q6DI05
P55854
P19484
P36101
Q3T0K2
Q15554
Q8LBM2
Q7TPM3
Q5C8T8
Q96BQ3
Q2LGB5
Q5D7J0
O70277
Q9QUS6
Q9BEA8
Q861W5
Q04727
P02788
Q61068
Q3ZCF7
P52483
Q04323
Q9D384
P28282
Q9Z2R6
Q9UK80
Q9FKT3
Q80915
P50623
P63082
P05902
Q16Y28
P17383
F6V6I0
Q94CT7
Q8IWA0
P61480
Q8BH57
Q8C0M0
P44277
P05948
P37198
O75340
Q66H76
P63015
Q7RYM7
Q1RMV0
O70167
Q54MD1
Q17Q89
Q9GU37
P32379
Q9FL17
Q8BJY1
Q5F418
Q58DA0
Q5TC82
P48820
P62999
P22935
Q8VHQ4
Q6NRV8
Q8BKD6
P61027
P0C6V5
O43353
D0VWQ3
Q4R5H8
Q8HXB9
P05388
P47962
P0CH09
B9DHA6
Q6J212
Q7TMV1
Q6DIP3
Q06846
Q9NWF9
Q8BFX1
Q9D241
P08775
Q9CYH6
Q9FRH7
Q8R424
P61956
Q9SJW3
A5D979
Q9NZ09
P61139
Q8C4J7
Q63505
P38756
A2Z6V9
Q9LTX2
Q63799
Q0DKP3
O94826
Q2PZH4
Q4R367
P42740
P62937
Q20938
Q01939
A7X8C4
F1QGH9
P10358
Q09841
P30655
Q2U5W8
Q3SZC2
Q8S8S7
Q10KF0
Q4JVP7
A0QFB4
O00232
O94761
Q9SQ57
Q9UBF6
Q29RK4
A0A0B4K7J2
Q8VHP8
Q3MHL3
Q28FM1
Q12829
Q6DH94
Q5R556
Q9W2E7
Q9PU45
A7UA95
P0C6W6
Q63528
Q9LN71
P27635
P0CX82
P63050
Q96G75
P0C224
Q9ET26
Q7ZWF4
Q6J1I7
Q8N7C7
Q5F3B2
P40016
Q08723
Q6NTV1
Q96GF1
Q9HAT0
F1MSG6
P84022
A6NHR9
Q5RDP3
Q1ECS0
Q5ZKF5
Q923E4
B8N9X2
C5P8M7
O35413
Q6CVE0
E1C7U0
O54981
B8XX90
Q68D10
Q7SZM9
O70899
P17284
O49567
P69895
Q4R4I0
Q5NVF9
Q8CGF7
O08784
Q3UB74
Q9STE8
Q07352
Q9C9L2
P70371
Q75Q39
Q7KN62
Q2T9Z0
Q9C030
Q8NG27
P36327
P03316
P54319
Q8QZ73
Q86A21
P30657
Q8VZ40
P06454
O81902
P17220
Q9WU22
A6W969
A0LU49
P14736
Q6BIP2
Q3SWS8
P62820
Q61103
Q9ZVT8
Q93Z92
Q9Z1M8
E2RR58
P61122
P12970
Q2YGT9
A6QR16
Q99020
P19811
Q568Y3
Q803C1
Q5PPX5
Q5ZIR9
Q6INB3
Q9P0P0
P78317
Q91WD1
Q9Y3B9
Q4WTF3
A2RTL5
Q5R8J6
P39940
Q12100
Q9CQI7
Q08775
F4JAU2
Q5XI05
A6H6W9
Q9XIR8
Q9EQE1
Q9GZR1
Q9UQD0
Q9WU38
A2QCU8
Q9N1Q6
P00445
A6ZKU1
Q5NVK7
Q6GR09
P19634
Q8C120
Q8BKJ9
O70258
Q149N8
P97690
Q6PEC4
A2ZLU6
A0A0G2JZ79
C5MBD4
O93436
P62327
P49816
Q92574
O60291
Q2MJT0
A0A0K3AV08
Q9GZQ8
Q9UBG0
Q5RGA4
Q7TPH6
B3Y683
Q9W4S7
Q258K2
A2TF48
Q61122
Q62667
Q9Y2I6
Q9GLZ9
O54705
Q5NUA6
Q6AYG7
Q75D90
Q0VC59
Q9QW30
Q96J94
P49790
Q9JMB7
P17564
Q5BE22
Q30NP5
O54902
Q96MF7
Q9JIH2
A4QE80
A5WP74
Q64662
Q8VDD9
Q9SSB5
Q12532
P23248
Q8VIK1
Q3UHD6
O70492
Q0IHH9
P48761
Q91ZA6
Q8SSY6
A5D8S5
P25294
C5FHU9
Q6YAT4
B8NSJ0
Q9UQE7
Q99717
Q8WXE9
Q9FE59
Q9WUD9
Q3ZBZ8
Q15208
Q5M9B1
P10636
Q5R1W4
P04608
Q8S9J0
Q2KJJ5
Q7TMM9
Q5CD18
Q9NQB0
Q91XB0
Q07050
Q5RBG2
Q4R6C7
Q9V6K1
Q80V85
Q3LRP1
Q689D1
Q9Y4A5
Q8CCF0
P04025
O14250
P03363
Q9Z2U1
Q9P212
Q9DHD6
Q97BZ8
P07812
P78527
Q5U2R5
Q06991
P0CG90
Q3TXS7
Q14997
Q9V3G7
Q93Y35
F1LMZ8
Q16401
P31930
E2QXF3
Q3T057
P61255
Q6QAT0
P05317
Q05343
Q9Y3B4
Q6FW96
O74536
Q8K004
Q8IX21
Q863B3
Q8R1X6
Q8IY81
Q8TAQ2
Q8HXP6
O43255
Q861R0
Q9N1Q5
P35712
P51531
P62317
P87176
Q9ZT71
Q5RBF1
Q07984
Q497V5
Q3T1I5
C0NIT8
Q6BWL0
Q63ZM7
Q9UNK0
Q5R4L2
Q2KI99
O35814
Q5RDN2
Q5E9X6
Q8CH09
P21818
O46680
Q9NYB0
Q5R1W6
Q5R5C8
Q08639
Q8GRS2
Q19691
Q02880
Q5C8U4
Q5R5T0
Q0GC71
B4M357
P52495
A6NCW0
Q969T4
Q94490
P06428
P06929
P28832
P36798
Q19213
P36803
P93820
Q9ERF3
Q9JMJ4
Q9R1C7
Q95083
Q9VHV1
O92531
Q306W6
C3NHC6
Q29384
O60260
Q9UHX1
O95997
A2YVR7
Q3E9F6
Q9SNC6
Q9FHN9
Q9AV81
Q99JF8
Q0SIF8
Q23449
Q18115
Q9C774
Q02398
Q84L31
Q27W01
P54727
Q6RUV5
Q96S21
Q15291
Q9LKZ3
P10276
Q566C5
Q9ZQZ6
Q06AU2
Q5R5U1
A6NK89
P34088
P55895
Q3SZJ2
P49797
Q56JZ1
Q02326
Q5R7Y8
Q8LES0
G3X9R7
Q6NZ21
Q8N8N0
Q6P360
Q99KR6
Q7T308
Q28GL3
Q75F44
Q68FQ7
A7MB10
P62278
A1CH27
Q15361
O23034
Q55FS0
B3NUC9
P09936
A0A1B0GUS4
A0P8Z5
B3DVI3
P60605
Q9CAB6
Q8R1K1
Q61E22
Q2HY40
A0A0J1BDH3
P52491
Q2KJD7
Q3V3E1
Q9GMZ1
Q9HAC8
Q5UQ88
Q8L7T3
Q9CR09
Q89753
Q80X50
B4P6S9
P23566
Q7K1Z5
B4KQQ4
P0CG64
Q9FWT2
Q75EB8
A8XAF4
P12505
P04019
P86223
Q07847
B3LTL7
Q3T0Q8
A7ETU4
Q8TED0
P87723
Q86341
B2BN53
A7J391
P47075
P20976
Q3ZK56
O14980
Q3U821
Q96QK1
Q91XD6
B4HND9
Q5RAW8
A5U4C3
Q5RAX0
P26618
P40797
Q10051
Q54PJ1
P0DKK4
A0QZ46
P53027
P62912
Q95140
Q4R5C2
Q2HJ60
P38764
Q9FKW0
Q5FWL3
Q9DCN7
Q7ZX20
Q0WX00
Q96D59
Q66HG0
E7FAP1
Q9USM1
Q04561
Q5JTH9
P62301
Q03067
Q06226
A1CZG3
Q9R1V3
O57686
Q5RD18
Q4WTT8
Q84JL3
Q498M5
O13797
Q8ZNG2
Q9JHB5
O13286
Q3B7L6
Q5E9D1
Q86VP1
Q9WC57
P0C1K1
P99024
Q6PWL5
Q8R2M2
Q9H7E2
B1H278
A0JN74
O15344
Q99PP7
O23680
Q1XH18
O75674
Q5D7I1
Q15785
Q3ZBI9
Q6UJB9
Q64511
Q99MV2
O75643
Q8K2Z8
P34631
P0CT26
Q2YD98
P27946
[truncated: 3,364 more rows]

## Sheet: 2_val
P51668
Q16763
P51965
O44552
Q5PQ53
P30656
P35234
O55081
P41056
O88420
O54941
Q9XUV0
P14337
B8GEZ3
P0CG86
A7Z019
P12755
P55821
Q7YR26
A2RUW1
Q9VPT5
Q306W8
Q8GZ84
P0C6U7
Q42551
Q4X0A9
Q8BHJ9
O94625
A9MJD1
P61957
Q89277
C3PGA2
Q84L33
P0C6Y2
Q99729
Q5VTB9
Q9EQU5
Q3SWZ7
D0ZRB2
Q4WRW0
O24633
Q1ZXD3
H2QII6
P38883
G0S9J5
Q9FM14
Q8VD33
Q2TBX5
C6DPW7
P62862
P60123
Q96GM5
Q62231
Q8CG46
Q3TBT3
Q8CIV8
A2APB8
P27512
Q2YDJ0
Q9JID1
O48551
Q9Y508
Q5SPX3
Q54WI4
Q9BUR4
D4ARL8
P69897
Q5D7J1
P34152
Q9UTG6
Q9UTI1
Q9D2U9
Q6ZPY7
Q9UFC0
O36006
P62714
P13896
Q9JI90
O88846
P38850
Q9D2Z4
Q9V853
Q32LM2
O02828
O74445
Q47NZ3
P08556
Q8VEE4
P84586
Q8RUC6
O97741
F4IGZ2
P87119
Q9SL41
Q5R408
D3ZZ80
Q6AXZ0
Q2KI51
P63208
Q5ZJM9
A0A087X1G2
A2YNP2
A7YWI9
Q96EV2
P02406
Q68EF8
P62850
Q66HP6
Q2TAS2
Q66KB7
Q8N5C8
Q9NR97
Q8IZL8
P0DKK3
F4JC97
Q5M929
D2H788
Q99JR8
Q8IY92
Q8W595
Q6S9C5
Q9UDY6
P53322
Q9XTT9
P10114
Q8LB88
Q58EC8
Q5E9Z7
Q6CQN1
Q5RAF2
B4PYA4
Q8IWV7
Q0RLT2
P62992
P59110
B8MDP8
O88811
F6UH96
Q5FVQ9
B1AXP6
B4PS24
Q8VHR5
Q32ZE1
Q5EBH1
Q02878
P97260
Q4R7H3
Q9FV02
Q9FLP5
Q176V0
P57697
O74803
Q99MB7
A7A1W1
P0DI13
Q680Q4
P36807
P60335
P0CX23
O54965
P79781
Q9P0U3
P28768
Q5R4K5
Q17QU6
Q09855
P62193
Q9NZH5
P0C6F6
P50914
Q5ZHQ1
A1Z6J5
Q1JPX4
P0CX33
Q15043
P15389
Q8IY18
B0WU24
Q64514
B3Y618
E9Q735
P05928
Q5E946
Q9Y4D7
P63001
Q9VCX1
Q9D0C1
P25604
Q8GXN9
Q4R599
P34067
Q5RE15
Q8WXH6
Q91187
Q29RU0
Q9Y6U7
Q3UTJ2
P29172
Q3TVW5
O60858
P25451
Q9ZW74
O75679
P87048
Q2HJF9
Q8JGT5
O88582
Q08490
Q9BXP5
P29331
Q9Z1Q1
Q00653
Q6XTK0
A2QQ28
O70437
E3RPB1
C0HJX4
B5X370
Q9XG77
P29352
E9Q8T2
Q9Y5Y9
A0R652
Q24167
C8ZAR0
Q92797
Q5XIH6
P26545
P9WID3
P49721
Q9SVC6
Q8NDT2
P0C6W3
P79244
Q6INH1
Q4R5N4
Q9WUP7
Q8TF42
P0CH32
P36724
B1NKT2
Q86VN1
P08411
P22626
Q99942
P62314
P51571
P0C1K2
Q91Z63
Q62187
Q15011
A5E1W0
P34066
O35609
Q8C0T5
Q7YRC3
Q969M7
A1L1I3
P09619
B1L6X8
O75475
P62979
O14543
Q8AVU2
Q06386
Q0ZQK3
P47104
Q5R5M7
D2HWM5
Q5M7Z0
B4KDK5
Q7TPK1
Q6X5Y6
Q6CFT4
P01108
Q641K5
P28066
Q803I4
Q1RMR2
Q5R452
P56508
Q8IXJ6
Q9SZD4
Q8VIG1
F4I2Y3
Q8HXD5
Q5E995
P22470
Q62414
Q80YV2
O15534
P52427
Q9ULK6
A0MD28
Q9H4L4
Q29RN6
Q9BZE4
P32300
Q9BPZ3
O75151
Q862I1
B0BLU1
P11414
Q14160
B2KI88
P04179
P23583
Q9VVI3
Q9D6Z1
Q8CHY6
F4JP52
Q5DTZ6
Q6SQH4
O88974
P28064
A4FBY0
Q925F3
Q8CIK8
P29504
P27282
A2AR02
Q16576
Q9DD19
F4K6B8
Q13761
Q5R8S7
A0PQT4
Q5RC41
P15919
Q8BP67
Q10335
Q6AYT3
P27954
P21538
Q29214
Q6WNK7
Q9FKC5
P97351
P24867
D3ZSI8
O17453
P61257
Q2UBP1
P52792
O35219
P47802
Q6B6N4
Q641Z8
P09866
Q07869
Q8H1D7
Q8JZP3
Q8CF90
Q9MZT7
F4K3M6
P53900
Q9NZL4
Q9C6B6
Q9QXV3
Q5NCY0
Q07DY1
P97266
Q63943
Q6P7H4
P12599
C7R405
P67774
O23894
A0A2R8Y619
A7Z064
Q7TP98
Q9Y2K7
Q3U8K7
Q8VYZ0
Q64303
Q5ZHZ4
Q9UMN6
Q9TZ64
Q9WA92
P43558
P07379
A0A0A7EPL0
Q4QQW4
P9WKJ3
Q83RJ4
Q9VW09
Q9TTF0
A7MB80
Q8WV35
P70596
P43244
O64814
Q9GKW0
P17042
Q13310
Q8K1C9
Q8CFN5
Q56A27
Q20PL8
Q7YR38
P56450
Q03958
Q8BVF2
Q5U2T6
Q9CQJ7
Q56222
Q5RC56
Q6ZQ89
Q9SFX3
O94472
Q8BM54
P25799
Q9QWM1
A0QZ42
Q02805
Q15468
Q6P1R3
P27594
Q67253
P55086
O22199
Q3SZY3
Q65179
P11611
O75688
A4TB63
P15325
Q8C570
Q9BV68
Q8K0W3
P46735
Q9VMA0
P30186
Q8X077
Q7KLV9
P63243
P0C6U2
E1C231
P35227
P26809
Q8ZVM1
Q9D787
P11234
Q9ERH6
Q49PZ0
Q3E9F5
E2RKA8
B2RYR0
Q13765
Q499U6
Q9Z2A0
P0C6W5
P61585
Q29223
P90859
Q8C828
P43246
O95340
O35973
Q9SCY5
Q3T108
Q9LK22
P97868
Q9VB08
Q93YN8
Q5XIL0
P0DOI1
Q6BLM3
A2T6X5
Q2TA44
Q3T062
A2RSY6
B4NAB3
Q8N806
Q0IG18
Q92783
Q5S6V2
A2Z6V6
Q8NBM4
Q9HE05
Q58FS2
Q70EK8
Q14191
P05919
Q9PVY6
P18101
P42231
Q9MZD5
O94874
Q06AT3
Q91WB7
Q9IDV7
P36804
Q5R789
Q63396
B4HVA2
P69714
Q498M4
B2GIN9
Q28644
Q5FB30
Q6NRD3
Q3UZP4
P62257
Q9LUQ5
P36794
P28830
Q58104
Q8VD12
Q9HGN5
Q6NX49
Q80X56
C1BHN7
B5E0K3
P36790
P46938
Q2TA17
Q9W0E8
P68037
A4ZCW5
B7PY76
Q9LV63
Q9Y4E5
Q7Z2T5
Q9CY34
O09053
B3MJV8
A1CAZ7
B1NKU4
P18099
Q75GT2
P49791
Q08214
B5XFI8
Q75003
Q7Z3V4
O60015
Q02049
Q8JPX9
P0CG96
Q99JY1
P09810
Q2M1D1
Q79667
P27641
Q6NX08
Q10483
Q0VCJ6
P21541
P25037
Q9D479
Q29KQ0
O94458
P06427
Q2PDK5
P0CB49
P36801
Q7D745
Q14966
Q8VBW6
P35969
Q9D2D7
Q60585
C1BXU5
Q94A97
P0C8G3
Q9C585
P19544
Q6VEQ5
Q3T9Z9
Q07846
Q793F9
Q68FE8
Q9R0B7
P0C152
P79749
F1R2X6
P50749
Q9SS90
Q8SXD4
Q0P4K8
P11618
Q3UCV8
Q967U1
Q757L4
Q9BQG0
Q7ZWX9
O75928
Q8BHL8
P62799
Q5SSJ5
P20063
Q920N5
P26516
Q6P6Z8
Q54C55
Q5RDH8
Q9R1P1
Q8FTE5
P62889
P63139
Q288Z0
Q0A2Q8
Q2KJ14
Q9NZH4
Q7Y175
A1D2R3
Q96G25
Q5F3F2
Q8R0W6
B5VKJ2
Q10426
O08962
Q9LFH6
Q80U63
A2Y9X7
C0ZZU8
Q01726
Q9VWV8
P54368
Q8VE70
P51517
Q8GUH1
B4L0G9
A0QFB7
O74531
Q63569
Q2TBP0
Q9WJC7
Q5E9E6
P38886
Q08945
P17751
P0CG84
P63273
Q96H20
Q5KU00
P70297
Q6P9V9
Q6Z2K1
P70191
Q9C035
O96612
P53076
Q9ZUA0
Q9SEI3
Q92565
Q9ES34
P50777
Q16514
Q3MHL7
Q5M8Y2
Q8L7E3
Q8CG07
A2QWA2
B2VZH2
P22227
Q60EZ2
Q9UN81
Q769I5
Q2TA25
O94782
Q3ZBQ1
O57429
P39968
Q9LZF7
Q62829
Q6DC93
P0C6X0
Q9LY87
Q6P5B0
Q64232
Q6P9F5

## Sheet: 3_test
P51668
Q16763
P51965
O44552
Q5PQ53
P30656
P35234
O55081
P41056
O88420
O54941
Q9XUV0
P14337
B8GEZ3
P0CG86
A7Z019
P12755
P55821
Q7YR26
A2RUW1
Q9VPT5
Q306W8
Q8GZ84
P0C6U7
Q42551
Q4X0A9
Q8BHJ9
O94625
A9MJD1
P61957
Q89277
C3PGA2
Q84L33
P0C6Y2
Q99729
Q5VTB9
Q9EQU5
Q3SWZ7
D0ZRB2
Q4WRW0
O24633
Q1ZXD3
H2QII6
P38883
G0S9J5
Q9FM14
Q8VD33
Q2TBX5
C6DPW7
P62862
P60123
Q96GM5
Q62231
Q8CG46
Q3TBT3
Q8CIV8
A2APB8
P27512
Q2YDJ0
Q9JID1
O48551
Q9Y508
Q5SPX3
Q54WI4
Q9BUR4
D4ARL8
P69897
Q5D7J1
P34152
Q9UTG6
Q9UTI1
Q9D2U9
Q6ZPY7
Q9UFC0
O36006
P62714
P13896
Q9JI90
O88846
P38850
Q9D2Z4
Q9V853
Q32LM2
O02828
O74445
Q47NZ3
P08556
Q8VEE4
P84586
Q8RUC6
O97741
F4IGZ2
P87119
Q9SL41
Q5R408
D3ZZ80
Q6AXZ0
Q2KI51
P63208
Q5ZJM9
A0A087X1G2
A2YNP2
A7YWI9
Q96EV2
P02406
Q68EF8
P62850
Q66HP6
Q2TAS2
Q66KB7
Q8N5C8
Q9NR97
Q8IZL8
P0DKK3
F4JC97
Q5M929
D2H788
Q99JR8
Q8IY92
Q8W595
Q6S9C5
Q9UDY6
P53322
Q9XTT9
P10114
Q8LB88
Q58EC8
Q5E9Z7
Q6CQN1
Q5RAF2
B4PYA4
Q8IWV7
Q0RLT2
P62992
P59110
B8MDP8
O88811
F6UH96
Q5FVQ9
B1AXP6
B4PS24
Q8VHR5
Q32ZE1
Q5EBH1
Q02878
P97260
Q4R7H3
Q9FV02
Q9FLP5
Q176V0
P57697
O74803
Q99MB7
A7A1W1
P0DI13
Q680Q4
P36807
P60335
P0CX23
O54965
P79781
Q9P0U3
P28768
Q5R4K5
Q17QU6
Q09855
P62193
Q9NZH5
P0C6F6
P50914
Q5ZHQ1
A1Z6J5
Q1JPX4
P0CX33
Q15043
P15389
Q8IY18
B0WU24
Q64514
B3Y618
E9Q735
P05928
Q5E946
Q9Y4D7
P63001
Q9VCX1
Q9D0C1
P25604
Q8GXN9
Q4R599
P34067
Q5RE15
Q8WXH6
Q91187
Q29RU0
Q9Y6U7
Q3UTJ2
P29172
Q3TVW5
O60858
P25451
Q9ZW74
O75679
P87048
Q2HJF9
Q8JGT5
O88582
Q08490
Q9BXP5
P29331
Q9Z1Q1
Q00653
Q6XTK0
A2QQ28
O70437
E3RPB1
C0HJX4
B5X370
Q9XG77
P29352
E9Q8T2
Q9Y5Y9
A0R652
Q24167
C8ZAR0
Q92797
Q5XIH6
P26545
P9WID3
P49721
Q9SVC6
Q8NDT2
P0C6W3
P79244
Q6INH1
Q4R5N4
Q9WUP7
Q8TF42
P0CH32
P36724
B1NKT2
Q86VN1
P08411
P22626
Q99942
P62314
P51571
P0C1K2
Q91Z63
Q62187
Q15011
A5E1W0
P34066
O35609
Q8C0T5
Q7YRC3
Q969M7
A1L1I3
P09619
B1L6X8
O75475
P62979
O14543
Q8AVU2
Q06386
Q0ZQK3
P47104
Q5R5M7
D2HWM5
Q5M7Z0
B4KDK5
Q7TPK1
Q6X5Y6
Q6CFT4
P01108
Q641K5
P28066
Q803I4
Q1RMR2
Q5R452
P56508
Q8IXJ6
Q9SZD4
Q8VIG1
F4I2Y3
Q8HXD5
Q5E995
P22470
Q62414
Q80YV2
O15534
P52427
Q9ULK6
A0MD28
Q9H4L4
Q29RN6
Q9BZE4
P32300
Q9BPZ3
O75151
Q862I1
B0BLU1
P11414
Q14160
B2KI88
P04179
P23583
Q9VVI3
Q9D6Z1
Q8CHY6
F4JP52
Q5DTZ6
Q6SQH4
O88974
P28064
A4FBY0
Q925F3
Q8CIK8
P29504
P27282
A2AR02
Q16576
Q9DD19
F4K6B8
Q13761
Q5R8S7
A0PQT4
Q5RC41
P15919
Q8BP67
Q10335
Q6AYT3
P27954
P21538
Q29214
Q6WNK7
Q9FKC5
P97351
P24867
D3ZSI8
O17453
P61257
Q2UBP1
P52792
O35219
P47802
Q6B6N4
Q641Z8
P09866
Q07869
Q8H1D7
Q8JZP3
Q8CF90
Q9MZT7
F4K3M6
P53900
Q9NZL4
Q9C6B6
Q9QXV3
Q5NCY0
Q07DY1
P97266
Q63943
Q6P7H4
P12599
C7R405
P67774
O23894
A0A2R8Y619
A7Z064
Q7TP98
Q9Y2K7
Q3U8K7
Q8VYZ0
Q64303
Q5ZHZ4
Q9UMN6
Q9TZ64
Q9WA92
P43558
P07379
A0A0A7EPL0
Q4QQW4
P9WKJ3
Q83RJ4
Q9VW09
Q9TTF0
A7MB80
Q8WV35
P70596
P43244
O64814
Q9GKW0
P17042
Q13310
Q8K1C9
Q8CFN5
Q56A27
Q20PL8
Q7YR38
P56450
Q03958
Q8BVF2
Q5U2T6
Q9CQJ7
Q56222
Q5RC56
Q6ZQ89
Q9SFX3
O94472
Q8BM54
P25799
Q9QWM1
A0QZ42
Q02805
Q15468
Q6P1R3
P27594
Q67253
P55086
O22199
Q3SZY3
Q65179
P11611
O75688
A4TB63
P15325
Q8C570
Q9BV68
Q8K0W3
P46735
Q9VMA0
P30186
Q8X077
Q7KLV9
P63243
P0C6U2
E1C231
P35227
P26809
Q8ZVM1
Q9D787
P11234
Q9ERH6
Q49PZ0
Q3E9F5
E2RKA8
B2RYR0
Q13765
Q499U6
Q9Z2A0
P0C6W5
P61585
Q29223
P90859
Q8C828
P43246
O95340
O35973
Q9SCY5
Q3T108
Q9LK22
P97868
Q9VB08
Q93YN8
Q5XIL0
P0DOI1
Q6BLM3
A2T6X5
Q2TA44
Q3T062
A2RSY6
B4NAB3
Q8N806
Q0IG18
Q92783
Q5S6V2
A2Z6V6
Q8NBM4
Q9HE05
Q58FS2
Q70EK8
Q14191
P05919
Q9PVY6
P18101
P42231
Q9MZD5
O94874
Q06AT3
Q91WB7
Q9IDV7
P36804
Q5R789
Q63396
B4HVA2
P69714
Q498M4
B2GIN9
Q28644
Q5FB30
Q6NRD3
Q3UZP4
P62257
Q9LUQ5
P36794
P28830
Q58104
Q8VD12
Q9HGN5
Q6NX49
Q80X56
C1BHN7
B5E0K3
P36790
P46938
Q2TA17
Q9W0E8
P68037
A4ZCW5
B7PY76
Q9LV63
Q9Y4E5
Q7Z2T5
Q9CY34
O09053
B3MJV8
A1CAZ7
B1NKU4
P18099
Q75GT2
P49791
Q08214
B5XFI8
Q75003
Q7Z3V4
O60015
Q02049
Q8JPX9
P0CG96
Q99JY1
P09810
Q2M1D1
Q79667
P27641
Q6NX08
Q10483
Q0VCJ6
P21541
P25037
Q9D479
Q29KQ0
O94458
P06427
Q2PDK5
P0CB49
P36801
Q7D745
Q14966
Q8VBW6
P35969
Q9D2D7
Q60585
C1BXU5
Q94A97
P0C8G3
Q9C585
P19544
Q6VEQ5
Q3T9Z9
Q07846
Q793F9
Q68FE8
Q9R0B7
P0C152
P79749
F1R2X6
P50749
Q9SS90
Q8SXD4
Q0P4K8
P11618
Q3UCV8
Q967U1
Q757L4
Q9BQG0
Q7ZWX9
O75928
Q8BHL8
P62799
Q5SSJ5
P20063
Q920N5
P26516
Q6P6Z8
Q54C55
Q5RDH8
Q9R1P1
Q8FTE5
P62889
P63139
Q288Z0
Q0A2Q8
Q2KJ14
Q9NZH4
Q7Y175
A1D2R3
Q96G25
Q5F3F2
Q8R0W6
B5VKJ2
Q10426
O08962
Q9LFH6
Q80U63
A2Y9X7
C0ZZU8
Q01726
Q9VWV8
P54368
Q8VE70
P51517
Q8GUH1
B4L0G9
A0QFB7
O74531
Q63569
Q2TBP0
Q9WJC7
Q5E9E6
P38886
Q08945
P17751
P0CG84
P63273
Q96H20
Q5KU00
P70297
Q6P9V9
Q6Z2K1
P70191
Q9C035
O96612
P53076
Q9ZUA0
Q9SEI3
Q92565
Q9ES34
P50777
Q16514
Q3MHL7
Q5M8Y2
Q8L7E3
Q8CG07
A2QWA2
B2VZH2
P22227
Q60EZ2
Q9UN81
Q769I5
Q2TA25
O94782
Q3ZBQ1
O57429
P39968
Q9LZF7
Q62829
Q6DC93
P0C6X0
Q9LY87
Q6P5B0
Q64232

## Sheet: 3_train
P62837
P61077
P61078
P61079
P61085
P61087
Q6ZPJ3
Q9C0C9
P49427
Q96B02
Q8CFI2
Q9VTY6
P35128
P68036
P61088
Q02159
O00762
P14682
P62253
P61089
Q3UQI9
Q3T123
P18298
O15553
Q9D1Q1
P48964
Q2KJC3
Q96H12
Q86VF5
Q8C5W4
Q7X7A4
Q4R3I0
P0CX80
B3EWR9
Q9C5U3
P14078
Q9SSB4
Q6DJT9
O55000
P97313
Q556Q0
Q8WUA2
Q9Y7T8
P52012
P47116
Q9HR36
P34222
Q8GXQ7
P18422
Q9SFX2
O43242
P07259
Q4WZJ6
Q23457
Q54K33
Q6VN20
B0BN49
Q9SNB6
Q3T139
O43502
P0C6W0
P04049
Q99N57
P61589
Q0WPJ7
Q9JJI8
P19793
P62504
Q9NAN1
Q870W0
Q0DJC7
Q9JLI8
P04775
A2RRU4
O15524
Q9LJR3
O89090
Q9BUA3
P28370
O13736
Q8BIH0
O00141
O97593
Q0P5H2
Q9UI95
Q9Z2A6
Q9WV66
P63085
Q8C3P7
O75147
Q5XI70
P25580
Q15072
D0LDT3
P10361
Q6GLB0
B4QK53
O00444
O00329
P67776
Q80TC5
O35904
P87053
P10111
P32598
A0A142I5B9
Q074N0
Q9MZU4
O13516
B5VNY0
Q5RT64
P62242
P62753
E2RH47
Q8WP32
Q15459
E7QJS8
Q5R5V1
Q5RDX2
Q9QX78
Q6DFF5
Q6IQ16
Q15797
Q9Z1M9
Q9C6H2
Q13309
Q8S3N1
E1BDF2
Q9FKD6
Q60520
Q8WVM7
C5DWK1
Q5B4W9
C1HAE1
Q9UHV2
P49588
P55853
Q2MJR0
Q80UF7
P23193
O13861
P10711
P40227
P80317
Q9UL17
Q60610
P0CI26
Q8W4J8
Q9BZY9
P62603
Q56R14
Q1ACD8
Q12933
Q6ZTA4
Q0VCE3
Q9VBP3
Q6AZZ1
Q9C040
Q922B6
Q6IR55
Q5ZI25
D1BS28
A1SK16
Q8WUB8
Q9XZI6
O77237
Q8BST6
Q5REN2
O22785
Q9UBK2
P48634
Q9WVS6
Q5JSZ5
Q29576
Q7RXA6
B3DRN7
Q7TZ12
Q9FKG6
Q9CWH6
Q7ZT46
B8DTX7
O61742
A0QZ47
O77507
Q8BHS3
Q9BWF3
P79348
C0LGF5
Q5EAD6
Q3T0R1
P0CX52
P09661
Q03919
Q28GH3
Q9NQW1
Q60710
Q3T022
D4GUF6
A4ZHR8
Q01105
Q61753
Q61180
B4SX34
O94538
P9WGE7
O43290
Q3KR99
Q53GS9
Q92925
P54231
Q99M63
A7MB74
Q9WVC6
Q01714
Q3TKT4
P62315
Q6ASW7
Q9ZU90
P97471
P97801
P42843
Q8T3Y0
Q96SB8
Q96FJ0
Q4WNW3
E9ES90
E7KPZ3
Q96UB6
Q9JLY0
P32850
Q5DQR4
O88838
Q5M877
Q96BD6
Q5XHH7
O31619
P19532
Q5EAN7
O82486
Q8GWH3
P56423
Q9SEI2
A8XU52
O75400
P28070
Q9N9W8
Q9Y520
Q9P6U7
Q94A51
C1AQ27
Q9V3P6
Q9VYG1
Q9UL46
Q15008
Q9M0N1
Q6CHI1
Q4V7D7
Q9WV02
Q67ER4
P18911
Q9NS23
Q96JH8
Q5RFV4
Q32LP2
P0C6F5
Q70E73
P36860
P24406
Q08003
P27671
Q9Z313
Q66WF5
P27659
Q9D4G9
Q0II22
Q5REL3
P50524
Q9DBG6
Q5R4I2
Q96A37
Q75CF3
Q9Y7Y6
Q2T9T3
P83900
Q6R567
P08865
P53064
A1YG32
Q39086
P93756
A6QM06
Q8RXA7
Q5U4C3
Q8R2U0
Q66X93
E7NM81
O75934
Q8N0X7
O43166
Q9SYH3
Q5U211
O54772
O35412
Q8ZQQ2
Q06985
A8X679
Q1W668
A7TKW4
Q15465
Q56I99
Q12118
O35876
P32566
Q60416
O09012
Q9CA86
P0CA08
Q9Y244
Q8TPX5
A2YXU2
Q9M4T8
Q61136
P0C1J1
Q09928
Q29099
P0C6E7
P0CG91
O23225
B7GUP0
Q3SYT7
B0BN93
Q8VDM4
Q9SGW3
Q9FGM1
O48533
Q5BHD6
Q8IZ40
P54728
P13631
Q8C2Q3
P05625
A0A0R4IBK5
Q8R2J9
P0C6U0
P0C6T4
Q5NVE0
P0CX83
P84098
Q9USN8
P62843
Q8WXG1
Q5E958
Q9Y3I0
Q8BVR6
A3C039
Q15020
Q91WC0
Q6QIY3
P55270
Q99ME3
Q12420
Q9UM82
E1BJD1
Q5SQF8
Q04692
Q2TAY7
Q04887
Q9Y657
O43556
Q9H0F6
Q8TGW7
Q9R0P4
Q5EAX4
Q9TUG2
Q8I147
Q9FKD5
Q557E4
Q2FUW1
A6ZVT0
Q6PDM2
G3V6S8
Q99MX1
Q5RF02
Q8H395
Q6P502
O00541
Q9JM05
Q9TTC1
P26808
P38701
P05756
P62704
Q4R4K6
P25443
P26783
P59272
P27923
P68202
P0C8R3
P62266
P0CX30
P15880
Q8VY78
Q5RAB7
Q91ZX6
O43236
Q62205
Q04007
Q12483
Q5U3V9
Q6PDG5
Q0P5V2
Q2TBS9
O95391
A2A5Z6
Q5FBB7
Q6P5D8
Q6AVN2
Q56A18
O49279
Q5BAX8
Q14493
Q93YV9
O97594
Q62141
Q3MHL8
Q6GPW2
Q6H4D6
O94864
P61754
A7EZ71
F1LYL9
Q72LF3
Q5R6N0
Q99MR6
Q3SZP8
Q8CFU8
O08835
Q1A264
B9A6J9
P12511
Q5RFW2
Q8VI33
Q4R5B3
Q7JJU6
Q6NRL6
D4GYM0
Q04206
Q10QW3
Q17QZ4
Q5TM55
Q7YR33
Q9TSW0
Q6E2N3
Q3UWZ0
Q1XH17
Q8N4H5
Q96A61
Q9WVB2
Q62441
Q8K304
Q3B8H2
Q03322
Q4FZV7
Q2VL76
G4N525
Q9NPF4
Q2T9U2
P25500
Q15154
Q9NP74
P54748
Q9EP73
O08908
Q8G3G3
Q0SIG2
C7MWV3
Q9Z301
Q08E38
O16812
O92530
Q94BQ2
F6P3G4
A8D8X1
P62832
P50878
P49633
Q5R476
Q96EQ8
O88569
P04843
Q8IYW5
Q2TBT8
Q6FIP2
Q6AXU4
Q5E9N3
Q3T0W3
Q08B84
Q8B912
P93030
P62271
Q9LZW9
A2AQ19
Q9D0R2
P08579
Q13950
O75533
O14259
Q5ZTK6
Q62968
D4AM37
Q5R7R9
Q12824
Q3ZBQ4
P07895
A7XYI6
Q3ZBE5
Q5BL35
Q9Y5B9
O95863
Q8R550
Q9UUI2
B6QGB9
Q9M2C9
Q08204
Q9LPL4
Q9CZV5
C5DHJ9
Q2KJD0
Q64092
P29401
Q6A548
O14746
Q9ULW0
P46462
Q91854
Q6PFR5
Q05024
Q6MFY8
D2GXS7
Q5ZMD4
P50284
Q6NRV0
P08154
A2D4Z7
P41161
O94905
Q1RMU4
Q9UBU6
P97767
Q9WUA5
Q9SKT1
Q9UBC2
Q9JHS1
P06744
Q8CI03
P80534
E1BNS0
Q6DIA9
Q9QZH7
P00355
P03341
G3V7R4
Q498D1
Q84WK5
Q01820
Q9BQQ3
P27661
P16104
A5PK61
P62958
Q8VH37
O88895
P49773
Q9QZR5
P29562
P39003
P12268
P33176
Q719H9
Q8BQR4
Q6TDP3
Q08045
Q99LX5
E7F6F9
Q71SV0
Q6MZP7
Q9Z2D8
Q0VBD2
O35099
Q9UBF1
Q9ES73
Q9D074
P38855
Q6CLZ6
A0JWY8
Q16W24
Q7YR30
Q64702
Q9ULU4
P63330
Q9P215
Q10223
P26661
P13886
P03317
O04019
A4YCU9
Q80U04
P03361
P62911
P51423
Q91YQ7
Q5XPI3
Q1L721
Q8WVD5
Q8TEB7
Q5XPI4
Q5RFB6
Q7ZW16
Q6ZMZ0
Q9BY78
Q6ZSG1
Q96EX2
Q5M974
P0DPR2
Q6PDX6
Q3T024
Q5R587
Q13905
Q54IK1
Q8N488
Q9BVN2
Q80UK7
P40316
O88574
Q9UQR0
O55128
P20606
A7YY75
E2RBS6
Q9JI92
Q14524
Q0CY32
P0CR54
Q9CZ28
Q8LL17
P54712
Q90X67
P00442
Q5RBR0
Q6P8B3
Q63673
Q969G3
Q91ZW3
Q96EQ0
Q2KIK0
Q80W98
Q9Y2Z0
Q8HYB8
Q9Z0Z3
Q9Y709
Q8BZ60
Q07478
Q62771
Q80X82
A0QVM0
Q60544
P35189
Q9WC66
P61147
A0A024B7W1
O75807
Q1X881
Q980L4
C3NEC6
Q96MT3
O35522
P31623
A1YF19
P02889
Q54NQ0
P68907
Q9H0J4
Q06609
C7GQI8
P62878
Q4V898
Q6NUC6
Q4R4M9
Q22744
Q91829
O74560
Q9GZR2
P59271
O13066
P0C6T7
P15927
Q5BN23
C7GRP9
Q69ZH9
Q3SZQ6
P62919
P0CH11
P0CH06
Q9TTV2
Q8N5U6
Q9CQE0
Q9H2S5
Q1L8L6
Q2T9S3
Q3UH06
Q56K10
Q9NQC3
P39954
Q80U72
Q12334
P15303
Q38885
P60896
O08651
O46669
B4T918
Q9BQI6
Q1JQE0
P06782
Q68AM8
P48431
P23497
O75159
A2D5H2
P0CT30
Q5R431
Q6L4L4
B0BN85
Q7TPQ3
O35253
Q96ST3
Q69Z66
Q5RCV3
P21572
Q9WUB5
Q6Y1S1
Q84TE6
A2T7L5
Q6TEM9
D9I2F9
Q9UBE8
A5DAL3
Q5E950
Q3SWY5
Q13469
Q6VVB1
Q5RC65
Q99K48
Q6DGT7
P36349
A3DRP6
P03500
P08272
Q63504
Q99FX5
Q5RKH6
Q9UUK3
Q5T2D3
Q9CQX0
Q9XIP2
Q13416
I0J062
Q99LX0
Q9SI52
Q5SPL2
Q2KID6
Q2LYK3
Q5TM51
A1A0U7
Q6MFY6
C5H431
P04024
P19174
Q8BUN5
Q54VG4
Q07657
Q6PL11
P84024
P52285
Q9UMX1
Q9CQ26
B2B7W0
Q2UGF7
C5GE44
Q924S7
Q924S8
P61955
O08623
Q9FFY9
P68361
P68366
Q62311
P12510
F4I8X6
P0C1K0
Q9D1E6
Q15813
P17542
P38085
P80204
Q8L4M1
Q9C9E3
Q46927
Q9LDU5
Q60HC7
Q5RAP1
O70372
Q04750
Q6PGY6
Q9GL21
P69310
P87060
O24616
Q4WT34
P62194
Q9JGL0
P25789
Q7G959
Q8BHN5
Q9Y388
Q9UKM9
P0C6V0
P61586
P21672
P41805
P49723
P63174
P46777
Q42202
Q9T075
P63052
Q6URK4
P53060
F6TQD1
Q9Z1C8
P62705
Q80T69
Q5VWQ0
P33242
P62241
Q4R6P8
Q56JU9
Q3E8A8
P31753
B6Q4Z5
Q8RXF1
F1SR90
B0XTS1
B8NGT5
B5QZK6
Q9WU39
Q6IEG0
Q8HXP7
Q7G7J6
Q2TBN1
Q8W127
O75908
O88583
B7ZR65
A9JRZ0
Q9LML2
Q8L7N4
Q9NYA1
Q7Z6J0
Q62417
D0ZVG2
Q9FPS0
A6NNY8
Q91VX2
Q96RU2
Q5YCW0
Q6P3P1
P21675
Q4R538
Q9Q717
P0C1J9
P53904
Q6DFJ6
Q3MHZ4
Q5QJE6
Q4R947
O08629
Q96LD4
P54939
P63307
Q99K23
P68197
A7THV5
D6RBQ6
P62255
P41219
Q9Y6X2
B4HBU3
O43660
P27283
P24495
O17071
A2AVJ5
Q0ZQL1
P0CQ12
Q5R8S2
Q9LST7
O22193
Q2KIA6
Q0RLT9
P29461
P9WHT9
Q9XSI3
P68205
P0C275
Q5RBU8
P62984
O89026
Q6NRX0
Q6GQD5
Q9GMB0
D2H6Z0
F1MK05
Q7ZW78
Q7SZN2
Q03465
Q7ZWM8
P25235
P34578
A1A5P2
Q682S0
P04644
Q99LF4
Q9UHR5
Q00659
Q9QX47
Q7ZVG6
Q9BG89
Q5ALV2
P00441
Q0P595
Q4KLP8
Q9M1Y1
P51532
Q71U00
Q8GX29
B5VGZ3
A6ZZ54
P83510
P42225
Q8NEF9
P15705
Q60864
Q8NHG7
P25344
Q3MHZ2
Q9H040
P61958
Q6P6N5
G3X912
Q84MZ4
F4IRQ5
Q69P94
Q84R94
P50137
Q93ZM9
Q14142
Q6ES51
Q8BGE7
P82456
Q8WV44
Q9ERP3
Q587N6
Q5R676
P58682
Q2YEM8
Q54LJ3
Q95M53
Q9BXA6
Q8NQE1
O94517
P33298
P62935
Q8JUX6
O29760
Q60673
Q54WI8
F6XBL2
Q9SJQ1
A5A6M3
Q5PXY7
Q96S59
Q8WWW0
Q8BL43
P0DTD1
P11233
Q9M3B4
P21524
Q9ST59
Q5T5U3
Q99M28
O55005
Q66JE4
Q4R4T0
C0HBT3
Q96K19
P43602
Q9P7S2
Q08DV5
Q924T7
Q04062
Q91YT2
Q96C74
Q8CHG7
P35398
Q9D706
P46783
Q9CYX7
Q14683
F4JKK0
Q8VDQ8
P38788
A1CXR0
E7KDX7
Q5XIF4
Q7SZ22
O95926
P62328
Q5U378
P22091
Q9BQ87
P54274
Q15025
B2LT64
Q6S9E0
Q6T752
B3Y614
Q6PEH5
P38187
Q7M764
Q23238
Q9P7L2
Q6WWW4
A1A4I9
Q8NB14
P35125
Q2KHV7
O00103
Q9P2H5
Q8R317
Q1RMW1
Q91YL3
Q96UP5
Q9P6I1
Q9FK29
Q9V3C1
P12881
Q8LBL5
Q5RCW8
P46781
P62081
Q13501
Q5R465
P61246
Q96QD8
P0C030
Q9LSS7
Q9LTJ6
Q6UVJ0
Q7ZY60
Q6FRY3
Q99NB9
Q9BV90
Q9DBE9
Q7SYL3
Q9T014
Q0VCW1
Q9Z179
Q62226
Q9XI00
A0PGB3
Q9CAZ0
P29304
P52286
Q940H6
P39073
O80605
Q90ZS6
O95210
Q5FVN1
O35526
Q3T075
Q3T106
Q13247
Q99619
Q60436
Q6TS35
Q13148
Q2XVP4
P18804
Q5U303
A0A087X179
P05908
O12161
Q80Z37
Q1ACD5
Q503I2
A6NLI5
B5DF45
Q5C8U1
Q8K4K4
Q6DFR0
Q640S6
F1N4E5
Q62440
O13166
P63306
Q9D411
P61961
Q0WKV8
P0CH05
O14562
P24829
Q93008
Q2VL87
Q680I0
D3YYU8
P46964
A4TB47
Q85318
Q9TUB2
P29846
O90370
O23708
Q9CQT5
O14011
Q2KJ25
Q2KI42
Q3V2A7
Q8CFD1
Q9BDY9
A3KMV8
Q4KMA2
Q9H2L5
Q90523
P59232
Q5RC43
Q9HCM1
P70392
A9CB60
P62751
Q07020
O64425
A9CB42
O23342
Q14151
Q9M2S6
Q9LPZ9
Q9VM46
Q9S972
Q9HC62
Q9BQF6
Q96HI0
Q9R1N2
Q15858
Q5RJU0
Q9Z315
Q5ZYX7
Q1RMH8
O43791
A7E8B6
Q8TEC5
Q99720
Q0JL44
Q39255
P21461
Q13485
Q3ZCF3
P97454
P32944
P53692
C5FF22
Q5R405
Q6DHL4
Q9BXA7
F6UA42
P0CG85
Q9ZSB5
Q3B7D1
P35544
F1LNJ2
Q00899
O13773
Q80958
Q8N2H9
Q8NDX5
Q5BLZ2
Q81754
Q9R1P0
Q5RKH1
P62191
Q0ZQL2
O24030
F4IXN6
Q9P2R6
Q5DTW7
Q8CGE9
Q5R7Q4
P63032
Q641J8
A5A6H4
Q28521
F4HZZ4
Q14B02
O70418
O17917
Q9QZR0
Q63HN8
Q9WJB2
Q8VCC8
Q9NVU0
Q7L523
P62701
P62863
A6H769
Q96T23
A9L913
Q4FZX7
P62847
Q9WTM5
P59158
Q9JHE5
Q28DS0
O94672
Q9Y467
Q9H7L9
O76411
Q8K4Z5
Q04195
Q1HE26
Q9FDX1
Q8N5C6
Q93045
D6RJB6
G5E8G2
Q6QN14
P16140
P26542
Q5ZJU4
Q92995
P16592
Q91C38
A0JNE3
Q9UKX7
Q5R596
Q4KLJ8
A2VE56
P17366
P78364
G5ECH5
Q9QAX1
P54775
P40303
O76371
P63048
Q6GLP4
P46575
P39872
P62985
P04256
O00237
P49312
Q8QZS5
Q969K3
Q04912
Q4KLT0
Q9Z1C7
P28000
C7GSL4
Q4R5H5
Q5RB31
Q9NY46
Q63623
E9Q5F9
Q5BJN8
Q9BYW2
Q07G43
Q6NXL6
Q9BWG6
A5A6P1
B8M7Q5
Q5XIW8
Q5R761
Q8ZNR3
Q8R3P9
Q96RF0
Q7ZX06
Q920M9
Q8R4T2
P32790
Q71F54
Q9P7A0
Q9FE83
Q8GWU7
P28220
Q14140
Q5RC02
P39015
Q8BYY4
P55852
B3DL37
Q9ES00
B9ENM6
B4LDJ6
Q2YHF0
O14235
P03304
Q58HT7
P67777
Q06449
P03314
Q0ZQK6
B0R2T2
P62335
Q8K2H1
P10274
P17980
P33299
A7X8B7
Q71QF9
Q9XI05
O17828
Q8LD27
P26599
Q9V3P0
Q02772
B2GIP0
D2NT92
Q828J0
Q9UPQ7
Q6PGA0
B2RY56
Q84L30
Q6MYX6
P0C6X2
B0XQS8
P53879
Q9CWY9
Q852U6
Q9C8Y3
Q99JE4
P62914
Q76KA3
P60868
E5R332
B3LFK1
Q9WVL2
Q8BZX4
Q9Y2K9
Q16623
P13128
P10637
Q5EAE2
P04326
P0C1K4
P20893
Q99K90
P04612
Q13885
P37802
Q3T0G8
P09244
Q96KB5
Q2KIJ6
Q2TA46
Q9SJA1
P11302
O95071
Q80TP3
P11328
Q8CCJ9
P0CX56
P62844
P62265
P25444
Q56JV9
Q8LEG1
P0CX35
P0CX38
Q4GWZ2
Q9Y230
Q9NZJ4
D4GVB0
P60467
A9X1D0
Q5ZU30
B1MTJ4
B5FW36
Q7SA04
O14140
B6GZA1
P0DP15
Q9LUB6
B5FM34
Q4P3H6
P12757
Q15475
Q7XA77
Q93WE4
Q7ZVK3
Q5RE18
A4QYI9
Q5R558
Q6DI05
P55854
Q9D198
P36101
Q3T0K2
Q15554
Q8LBM2
Q7TPM3
Q5C8T8
Q96BQ3
Q6IWL4
Q5D7J0
O70277
Q9QUS6
Q9BEA8
Q861W5
Q04727
P02788
Q72J02
Q3ZCF7
P52483
Q04323
Q9D384
P28282
Q9Z2R6
Q9UK80
Q3T0Z3
Q80915
P50623
P63082
P05902
Q16Y28
P17383
F6V6I0
Q9N2Z7
Q8IWA0
P61480
Q8BH57
Q8C0M0
P44277
P05948
P37198
Q9EQX6
Q66H76
P63015
Q7RYM7
Q1RMV0
O70167
Q54MD1
Q17Q89
Q9FNF8
P32379
Q9FL17
Q8BJY1
Q5F418
Q58DA0
Q5TC82
P48820
Q9UJ41
P22935
Q8VHQ4
Q6NRV8
Q8BKD6
P61027
P0C6V5
O43353
Q8LDB8
Q4R5H8
Q8HXB9
P05388
P47962
P0CH09
B9DHA6
Q6J212
Q9D304
Q6DIP3
Q06846
Q9NWF9
Q8BFX1
Q9D241
P08775
Q9CYH6
P62269
Q8R424
P61956
Q9SJW3
A5D979
Q9NZ09
P61139
Q8C4J7
Q9UK61
P38756
A2Z6V9
Q9LTX2
Q63799
Q0DKP3
O94826
Q2PZH4
O88852
P42740
P62937
Q20938
Q01939
A7X8C4
F1QGH9
P10358
Q9JK66
P30655
Q2U5W8
Q3SZC2
Q8S8S7
Q10KF0
Q4JVP7
A0QFB4
Q92462
O94761
Q9SQ57
Q9UBF6
Q29RK4
A0A0B4K7J2
Q8VHP8
Q3MHL3
Q64701
Q12829
Q6DH94
Q5R556
Q9W2E7
Q9PU45
A7UA95
P0C6W6
P0C6V3
Q9LN71
P27635
P0CX82
P63050
Q96G75
P0C224
Q9ET26
P09867
Q6J1I7
Q8N7C7
Q5F3B2
P40016
Q08723
Q6NTV1
Q96GF1
Q7YR31
F1MSG6
P84022
A6NHR9
Q5RDP3
Q1ECS0
Q5ZKF5
Q923E4
P84109
C5P8M7
O35413
Q6CVE0
E1C7U0
O54981
B8XX90
Q68D10
Q9C7K0
O70899
P17284
O49567
P69895
Q4R4I0
Q5NVF9
Q8CGF7
Q9EPQ8
Q3UB74
Q9STE8
Q07352
Q9C9L2
P70371
Q75Q39
Q7KN62
P82458
Q9C030
Q8NG27
P36327
P03316
P54319
Q8QZ73
Q86A21
P91477
Q8VZ40
P06454
O81902
P17220
Q9WU22
A6W969
A0LU49
O75832
Q6BIP2
Q3SWS8
P62820
Q61103
Q9ZVT8
Q93Z92
Q9Z1M8
Q6REY9
P61122
P12970
Q2YGT9
A6QR16
Q99020
P19811
Q568Y3
Q80XJ2
Q5PPX5
Q5ZIR9
Q6INB3
Q9P0P0
P78317
Q91WD1
Q9Y3B9
Q5TJE9
A2RTL5
Q5R8J6
P39940
Q12100
Q9CQI7
Q08775
F4JAU2
Q6IQS6
A6H6W9
Q9XIR8
Q9EQE1
Q9GZR1
Q9UQD0
Q9WU38
A2QCU8
Q8W117
P00445
A6ZKU1
Q5NVK7
Q6GR09
P19634
Q8C120
Q8BKJ9
Q5R6H7
Q149N8
P97690
Q6PEC4
A2ZLU6
A0A0G2JZ79
C5MBD4
O93436
Q5XHY7
P49816
Q92574
O60291
Q2MJT0
A0A0K3AV08
Q9GZQ8
Q9UBG0
O94478
Q7TPH6
B3Y683
Q9W4S7
Q258K2
A2TF48
Q61122
Q62667
A1E2I4
Q9GLZ9
O54705
Q5NUA6
Q6AYG7
Q75D90
Q0VC59
Q9QW30
Q9VVR1
P49790
Q9JMB7
P17564
Q5BE22
Q30NP5
O54902
Q96MF7
P30911
A4QE80
A5WP74
Q64662
Q8VDD9
Q9SSB5
Q12532
P23248
P60122
Q3UHD6
O70492
Q0IHH9
P48761
Q91ZA6
Q8SSY6
A5D8S5
Q9M0U9
C5FHU9
Q6YAT4
B8NSJ0
Q9UQE7
Q99717
Q8WXE9
Q9FE59
Q60598
Q3ZBZ8
Q15208
Q5M9B1
P10636
Q5R1W4
P04608
Q8S9J0
C0HJX5
Q7TMM9
Q5CD18
Q9NQB0
Q91XB0
Q07050
Q5RBG2
Q4R6C7
P49368
Q80V85
Q3LRP1
Q689D1
Q9Y4A5
Q8CCF0
P04025
O14250
Q9YC01
Q9Z2U1
Q9P212
Q9DHD6
Q97BZ8
P07812
P78527
Q5U2R5
Q8TJB5
P0CG90
Q3TXS7
Q14997
Q9V3G7
Q93Y35
F1LMZ8
Q16401
Q63797
E2QXF3
Q3T057
P61255
Q6QAT0
P05317
Q05343
Q9Y3B4
H2Q5A1
O74536
Q8K004
Q8IX21
Q863B3
Q8R1X6
Q8IY81
Q8TAQ2
Q2KJG1
O43255
Q861R0
Q9N1Q5
P35712
P51531
P62317
P87176
O88406
Q5RBF1
Q07984
Q497V5
Q3T1I5
C0NIT8
Q6BWL0
Q63ZM7
O75886
Q5R4L2
Q2KI99
O35814
Q5RDN2
Q5E9X6
Q8CH09
P21818
Q8BL97
Q9NYB0
Q5R1W6
Q5R5C8
Q08639
Q8GRS2
Q19691
Q02880
Q9WUU8
Q5R5T0
Q0GC71
B4M357
P52495
A6NCW0
Q969T4
Q94490
Q09738
P06929
P28832
P36798
Q19213
P36803
P93820
Q9ERF3
B1MAJ3
Q9R1C7
Q95083
Q9VHV1
O92531
Q306W6
C3NHC6
Q29384
Q9VQE5
Q9UHX1
O95997
A2YVR7
Q3E9F6
Q9SNC6
Q9FHN9
Q9AV81
Q8GUG9
Q0SIF8
Q23449
Q18115
Q9C774
Q02398
Q84L31
Q27W01
Q9VFP2
Q6RUV5
Q96S21
Q15291
Q9LKZ3
P10276
Q566C5
Q9ZQZ6
Q99MK9
Q5R5U1
A6NK89
P34088
P55895
Q3SZJ2
P49797
Q56JZ1
P61254
Q5R7Y8
Q8LES0
G3X9R7
Q6NZ21
Q8N8N0
Q6P360
Q99KR6
Q3KPU8
Q28GL3
Q75F44
Q68FQ7
A7MB10
P62278
A1CH27
Q15361
P62329
Q55FS0
B3NUC9
P09936
A0A1B0GUS4
A0P8Z5
B3DVI3
P60605
Q2KJG2
Q8R1K1
Q61E22
Q2HY40
A0A0J1BDH3
P52491
Q2KJD7
Q3V3E1
B3RTL9
Q9HAC8
Q5UQ88
Q8L7T3
Q9CR09
Q89753
Q80X50
B4P6S9
Q9VRP5
Q7K1Z5
B4KQQ4
P0CG64
Q9FWT2
Q75EB8
A8XAF4
P12505
Q921A3
P86223
Q07847
B3LTL7
Q3T0Q8
A7ETU4
Q8TED0
P87723
P16488
B2BN53
A7J391
P47075
P20976
Q3ZK56
O14980
Q3U821
P98170
Q91XD6
B4HND9
Q5RAW8
A5U4C3
Q5RAX0
P26618
P40797
Q9DBG5
Q54PJ1
P0DKK4
A0QZ46
P53027
P62912
Q95140
Q4R5C2
P33190
P38764
Q9FKW0
Q5FWL3
Q9DCN7
Q7ZX20
Q0WX00
Q96D59
Q5RCV8
E7FAP1
Q9USM1
Q04561
Q5JTH9
P62301
Q03067
Q06226
Q5R997
Q9R1V3
O57686
Q5RD18
Q4WTT8
Q84JL3
Q498M5
O13797
Q9FKD9
Q9JHB5
O13286
Q3B7L6
Q5E9D1
Q86VP1
Q9WC57
P0C1K1
P17285
Q6PWL5
Q8R2M2
Q9H7E2
B1H278
A0JN74
O15344
Q99PP7
Q5EBN2
Q1XH18
O75674
Q5D7I1
Q15785
Q3ZBI9
Q6UJB9
Q64511
P63308
O75643
Q8K2Z8
P34631
P0CT26
Q2YD98
P27946
[truncated: 3,367 more rows]

## Sheet: 3_val
P61086
P62256
Q8VDW4
Q9NYP9
Q5E9B2
Q9FJX0
Q04908
Q5R654
P62277
Q9Y6H5
Q8L736
Q9ZVQ6
Q0P594
Q9FIB6
P38983
Q8CI15
P25567
Q01664
A2YVF1
Q5C8U3
Q6ZPK0
P25043
Q9ZBE0
P61026
Q9Z2Q1
Q2KI76
Q12306
P33336
P05480
O94901
P34286
Q6NH94
Q71UF4
P0C6V1
Q8WVD3
Q9SJQ6
B0VX69
Q5REU4
Q6PGB8
Q4JVP8
Q42384
P84169
P9WHJ3
P12001
Q9ESM7
O35716
Q9CU62
C6H861
Q9HAT8
B5VP69
Q02614
Q5RF51
Q80YR3
Q86MW9
Q9Z2Q7
Q6IPX1
Q9Y3C4
Q587N7
Q6PFD9
P9WIL7
Q80W00
Q99ML9
P19388
Q9UJQ4
Q7TQM4
P32828
Q717B4
Q99JG7
P70600
Q3ZBJ0
P26806
P02263
Q5RD88
Q9BRT6
P50580
Q4R383
Q5RCE6
Q9QYK7
Q8NCN4
Q9SJT1
Q5EAD2
Q2M2N2
P97440
P19332
O42265
P25161
O75901
Q4V8F3
Q5RF74
Q8R0L9
Q08AF3
Q9SYX2
Q01727
A1Z198
Q99MJ6
Q5XI78
O19048
P62936
Q99176
Q8L7L8
P61138
Q9LMA8
P78356
Q9USX3
P36578
P62263
P49242
B5EX33
Q0VC91
Q5T6F2
A6NER0
Q9BVT8
Q00366
C3MQ43
Q4R5B2
Q9Y3C5
Q5R7T5
O35718
B0Y3B5
Q8C7E7
Q60337
Q2YEN0
P70399
O09061
P43487
Q29195
Q3T0Y9
P24928
Q7Z992
Q9Y2W1
Q8RWN0
Q4PFA5
P87295
Q9Y265
P22082
O18870
A6ZZJ6
Q5YCV9
Q16594
Q28203
Q07307
P79734
P21670
P63245
P62987
Q63624
Q8TAD8
Q9EQL9
P50475
P53767
Q8V294
P35601
Q91XF4
P26786
Q5NVN7
Q4V8J7
P50760
P50479
P62890
Q8LPN7
P62983
Q86A14
P61092
Q9GKQ9
Q95274
O60053
Q5JIU9
Q5YUX1
K9N638
P0CX24
A4IFB1
A0A087WVF3
Q3UWQ3
Q8CBB9
Q9QX96
O08562
Q9CW03
P19484
Q2LGB5
Q61068
Q9FKT3
Q94CT7
O75340
Q9GU37
P62999
D0VWQ3
Q7TMV1
Q9FRH7
Q63505
Q4R367
Q09841
O00232
Q28FM1
Q63528
Q7ZWF4
Q9HAT0
B8N9X2
Q7SZM9
O08784
Q2T9Z0
P30657
P14736
E2RR58
Q803C1
Q4WTF3
Q5XI05
Q9N1Q6
O70258
P62327
Q5RGA4
Q9Y2I6
Q96J94
Q9JIH2
Q8VIK1
P25294
Q9WUD9
Q2KJJ5
Q9V6K1
P03363
Q06991
P31930
Q6FW96
Q8HXP6
Q9ZT71
Q9UNK0
O46680
Q5C8U4
P06428
Q9JMJ4
O60260
Q99JF8
P54727
Q06AU2
Q02326
Q7T308
O23034
Q9CAB6
Q9GMZ1
P23566
P04019
Q86341
Q96QK1
Q10051
Q2HJ60
Q66HG0
A1CZG3
Q8ZNG2
P99024
O23680
Q99MV2
Q08DS0
P72263
Q19PY3
Q6GQT6
Q8IW03
Q9ZPR7
P63282
Q02795
P54674
Q09792
Q92530
Q2L9X0
Q9BG91
P25490
A8XSW2
Q9Z2U0
Q9HBD1
Q6GND7
P62717
Q9WTV7
P47049
B1NKS8
P48614
Q0CJV3
Q9C598
Q07913
Q8GYA6
A1YFY1
P40380
O88453
Q8VWF1
A0A3G2LGI8
B8H8L5
Q9ZU51
Q95KF1
Q8TC41
P79387
P08104
P09416
Q9D0F4
Q8CHI5
P48437
O48726
Q5R9B2
P37089
Q9PUN2
P30757
P79291
Q8WUM4
P56424
Q24JY1
Q920M2
Q9CZT4
O75446
Q6IQ49
Q8HXP4
Q61006
O95502
A5DX93
A3LRV8
P07737
Q5NVC7
Q96BI1
Q8VIJ6
P49720
Q9CAG5
Q95ME4
Q9CR57
Q6SA96
P40301
Q13635
Q90ZT7
P0C6U5
Q29205
A5D7L5
Q81495
B1MAI1
P0C6X6
Q9UGC6
P26321
A2A7Q9
Q96DX4
Q27575
P50876
P0CX48
P0CX32
Q9UQ35
O75586
P50393
Q6M0L9
Q96N64
Q8W4J9
Q6ZWY9
Q9UKS7
P12367
A0A3Z7J6R4
Q01063
A0LU53
P32871
P23204
P0C1H4
Q8BRG6
Q9H992
Q4R4J7
P47712
Q9JIY2
P31943
O57521
O80560
Q9SU04
O43513
Q8IXQ6
O44628
O19114
Q5RAZ5
P49597
P33775
Q2YDE4
Q93077
Q29512
O43390
Q0VBZ5
Q6DFF7
Q8R5M4
Q5A4J4
Q69K55
P68433
Q5XH39
P33331
P53395
Q6DLV9
Q8HXS3
Q9UBD0
Q3B8Q2
B0FYY4
P42704
Q9FKA7
P19639
Q5SGE0
Q767L8
Q9QSP2
Q91876
Q8CIP4
Q9UNZ2
Q99NA9
Q5RBY7
Q14814
Q28566
O41665
P42260
Q9QZ04
Q2LKU9
Q8NC51
P27958
Q28889
Q9P780
Q9QZ86
P25491
A3KGV1
Q8BG81
P0C0K9
Q14938
Q148N0
O74711
Q5M947
Q04673
B4HYP0
Q923S6
Q04262
Q9XSK8
P35998
Q16825
P0CA07
P62941
P36993
P93768
Q7T0Q3
P0CG99
Q2KHN1
Q4KLL5
Q28379
Q2VC87
E7KPQ3
Q9LQ92
Q5RDN3
P01112
Q5REY6
P89459
Q6CQ07
Q6DV88
P36328
P0CP90
Q8CIN9
A7MBD1
Q4U0S5
Q9UTG2
Q6QMZ4
Q6PC78
A1L0Y2
P69278
Q2YDU3
P0C6X5
P35251
Q64524
P34931
L0N7N1
B4KI53
Q63645
Q5YUX4
A0A1P8AW69
Q9UQY2
Q9SUG6
Q5RD87
O76081
Q9R1W3
P53196
A4FZT6
B3LN76
Q99496
Q32L15
Q9BXU7
Q08351
Q17QG5
P49459
Q5RBQ4
O76094
Q63801
Q7XEZ4
Q4V908
Q8IQ27
Q9ES63
P15597
P23475
O74396
P02584
Q6AYK1
Q60429
P63165
P11441
H5SQ95
O74549
Q9Y818
P28831
Q6TQE1
P26369
Q9JJX7
Q9J5S3
Q9CAJ9
Q80XI4
Q2UFN8
Q84K34
Q9T0H2
Q07955
Q91Y78
Q5U349
P27228
P0C1L9
Q1K9C4
Q5D1E7
O15015
O13633
Q9BUZ4
Q2TA10
Q5R7V4
P36805
Q8TGU5
P52746
Q8BKX7
Q5REY7
Q69607
O14296
P47009
Q8WV99
Q04725
Q9H9P5
Q64267
Q5REE6
Q4VBH4
Q9EPK5
P20882
Q969V5
P35658
Q3MHX6
G5E8I7
A5GFT6
M1YW29
Q9W6H5
P0C1L8
Q5BKL8
A2T6V8
Q60525
Q9JLV2
Q32LN1
B5DQK2
P12912
Q54T18
Q10435
Q80YY7
Q969W8
B4QIS3
Q86347
Q5SP67
Q5R6F3
P69722
Q94B55
Q55EY8
A8MV65
Q09866
O88466
P42739
Q2U9H6
Q95K52
Q96JM2
Q6NXA9
P39967
P34223
Q9MZA9
Q80X41
Q05B17
P62972
B0W3S2
B4JPT9
Q8BID6
Q8TAQ5
P32389
Q8WWQ0
O82143
Q5FBR4
Q8BPM6
Q170J7
O46660
Q4V8A0
Q6RIA2
A4X743
P40283
O60675
Q5REW7
Q5R9L9
E7FDW2
P84247
Q45FY6
Q9BYG3
Q2M2R8
O00231
Q96DC9
O54943
Q5V1D4
O73817
Q9FHY0
Q76KA2
P34909
Q0PDM0
P49757
P87515
Q62136
P32628
P0C6W2
P30748
B3Y678
Q91WD5
P46472
Q9SUS5
E9Q5G3
Q4R7X9
Q0VA42
Q8U0L6
P56701
Q29P71
Q8R4B8
Q8TE49
Q6AXS5
P34123
Q9D8W5
Q05124
P32800
O13351
P13887
P0CP91
O74894
Q3T0W9
Q5XI59
P38637
Q3MV19
Q96T88
P63274
B4TMK5
Q6FKQ4
B3H5R8
P05906
Q06807
A4K2V0
Q8SQ34
B0WVC4
Q9CPR8
Q6BZ78
P26663
Q9CXH7
Q7TQ84
P9WLP1
Q6DHY5
O32037
Q865C5
Q5FVN8
Q5U4Q0
O12163
Q86UZ6
Q8BFR6
Q74ZL5
Q04781
Q05512
B3DL84
A0JM59
Q5I043
Q9LJZ5
Q67923
Q9TT38
A0QP32
Q9WUC8
K9N7C7
P23358
P62279
Q4JF29

## Sheet: 4_test
P61086
P62256
Q8VDW4
Q9NYP9
Q5E9B2
Q9FJX0
Q04908
Q5R654
P62277
Q9Y6H5
Q8L736
Q9ZVQ6
Q0P594
Q9FIB6
P38983
Q8CI15
P25567
Q01664
A2YVF1
Q5C8U3
Q6ZPK0
P25043
Q9ZBE0
P61026
Q9Z2Q1
Q2KI76
Q12306
P33336
P05480
O94901
P34286
Q6NH94
Q71UF4
P0C6V1
Q8WVD3
Q9SJQ6
B0VX69
Q5REU4
Q6PGB8
Q4JVP8
Q42384
P84169
P9WHJ3
P12001
Q9ESM7
O35716
Q9CU62
C6H861
Q9HAT8
B5VP69
Q02614
Q5RF51
Q80YR3
Q86MW9
Q9Z2Q7
Q6IPX1
Q9Y3C4
Q587N7
Q6PFD9
P9WIL7
Q80W00
Q99ML9
P19388
Q9UJQ4
Q7TQM4
P32828
Q717B4
Q99JG7
P70600
Q3ZBJ0
P26806
P02263
Q5RD88
Q9BRT6
P50580
Q4R383
Q5RCE6
Q9QYK7
Q8NCN4
Q9SJT1
Q5EAD2
Q2M2N2
P97440
P19332
O42265
P25161
O75901
Q4V8F3
Q5RF74
Q8R0L9
Q08AF3
Q9SYX2
Q01727
A1Z198
Q99MJ6
Q5XI78
O19048
P62936
Q99176
Q8L7L8
P61138
Q9LMA8
P78356
Q9USX3
P36578
P62263
P49242
B5EX33
Q0VC91
Q5T6F2
A6NER0
Q9BVT8
Q00366
C3MQ43
Q4R5B2
Q9Y3C5
Q5R7T5
O35718
B0Y3B5
Q8C7E7
Q60337
Q2YEN0
P70399
O09061
P43487
Q29195
Q3T0Y9
P24928
Q7Z992
Q9Y2W1
Q8RWN0
Q4PFA5
P87295
Q9Y265
P22082
O18870
A6ZZJ6
Q5YCV9
Q16594
Q28203
Q07307
P79734
P21670
P63245
P62987
Q63624
Q8TAD8
Q9EQL9
P50475
P53767
Q8V294
P35601
Q91XF4
P26786
Q5NVN7
Q4V8J7
P50760
P50479
P62890
Q8LPN7
P62983
Q86A14
P61092
Q9GKQ9
Q95274
O60053
Q5JIU9
Q5YUX1
K9N638
P0CX24
A4IFB1
A0A087WVF3
Q3UWQ3
Q8CBB9
Q9QX96
O08562
Q9CW03
P19484
Q2LGB5
Q61068
Q9FKT3
Q94CT7
O75340
Q9GU37
P62999
D0VWQ3
Q7TMV1
Q9FRH7
Q63505
Q4R367
Q09841
O00232
Q28FM1
Q63528
Q7ZWF4
Q9HAT0
B8N9X2
Q7SZM9
O08784
Q2T9Z0
P30657
P14736
E2RR58
Q803C1
Q4WTF3
Q5XI05
Q9N1Q6
O70258
P62327
Q5RGA4
Q9Y2I6
Q96J94
Q9JIH2
Q8VIK1
P25294
Q9WUD9
Q2KJJ5
Q9V6K1
P03363
Q06991
P31930
Q6FW96
Q8HXP6
Q9ZT71
Q9UNK0
O46680
Q5C8U4
P06428
Q9JMJ4
O60260
Q99JF8
P54727
Q06AU2
Q02326
Q7T308
O23034
Q9CAB6
Q9GMZ1
P23566
P04019
Q86341
Q96QK1
Q10051
Q2HJ60
Q66HG0
A1CZG3
Q8ZNG2
P99024
O23680
Q99MV2
Q08DS0
P72263
Q19PY3
Q6GQT6
Q8IW03
Q9ZPR7
P63282
Q02795
P54674
Q09792
Q92530
Q2L9X0
Q9BG91
P25490
A8XSW2
Q9Z2U0
Q9HBD1
Q6GND7
P62717
Q9WTV7
P47049
B1NKS8
P48614
Q0CJV3
Q9C598
Q07913
Q8GYA6
A1YFY1
P40380
O88453
Q8VWF1
A0A3G2LGI8
B8H8L5
Q9ZU51
Q95KF1
Q8TC41
P79387
P08104
P09416
Q9D0F4
Q8CHI5
P48437
O48726
Q5R9B2
P37089
Q9PUN2
P30757
P79291
Q8WUM4
P56424
Q24JY1
Q920M2
Q9CZT4
O75446
Q6IQ49
Q8HXP4
Q61006
O95502
A5DX93
A3LRV8
P07737
Q5NVC7
Q96BI1
Q8VIJ6
P49720
Q9CAG5
Q95ME4
Q9CR57
Q6SA96
P40301
Q13635
Q90ZT7
P0C6U5
Q29205
A5D7L5
Q81495
B1MAI1
P0C6X6
Q9UGC6
P26321
A2A7Q9
Q96DX4
Q27575
P50876
P0CX48
P0CX32
Q9UQ35
O75586
P50393
Q6M0L9
Q96N64
Q8W4J9
Q6ZWY9
Q9UKS7
P12367
A0A3Z7J6R4
Q01063
A0LU53
P32871
P23204
P0C1H4
Q8BRG6
Q9H992
Q4R4J7
P47712
Q9JIY2
P31943
O57521
O80560
Q9SU04
O43513
Q8IXQ6
O44628
O19114
Q5RAZ5
P49597
P33775
Q2YDE4
Q93077
Q29512
O43390
Q0VBZ5
Q6DFF7
Q8R5M4
Q5A4J4
Q69K55
P68433
Q5XH39
P33331
P53395
Q6DLV9
Q8HXS3
Q9UBD0
Q3B8Q2
B0FYY4
P42704
Q9FKA7
P19639
Q5SGE0
Q767L8
Q9QSP2
Q91876
Q8CIP4
Q9UNZ2
Q99NA9
Q5RBY7
Q14814
Q28566
O41665
P42260
Q9QZ04
Q2LKU9
Q8NC51
P27958
Q28889
Q9P780
Q9QZ86
P25491
A3KGV1
Q8BG81
P0C0K9
Q14938
Q148N0
O74711
Q5M947
Q04673
B4HYP0
Q923S6
Q04262
Q9XSK8
P35998
Q16825
P0CA07
P62941
P36993
P93768
Q7T0Q3
P0CG99
Q2KHN1
Q4KLL5
Q28379
Q2VC87
E7KPQ3
Q9LQ92
Q5RDN3
P01112
Q5REY6
P89459
Q6CQ07
Q6DV88
P36328
P0CP90
Q8CIN9
A7MBD1
Q4U0S5
Q9UTG2
Q6QMZ4
Q6PC78
A1L0Y2
P69278
Q2YDU3
P0C6X5
P35251
Q64524
P34931
L0N7N1
B4KI53
Q63645
Q5YUX4
A0A1P8AW69
Q9UQY2
Q9SUG6
Q5RD87
O76081
Q9R1W3
P53196
A4FZT6
B3LN76
Q99496
Q32L15
Q9BXU7
Q08351
Q17QG5
P49459
Q5RBQ4
O76094
Q63801
Q7XEZ4
Q4V908
Q8IQ27
Q9ES63
P15597
P23475
O74396
P02584
Q6AYK1
Q60429
P63165
P11441
H5SQ95
O74549
Q9Y818
P28831
Q6TQE1
P26369
Q9JJX7
Q9J5S3
Q9CAJ9
Q80XI4
Q2UFN8
Q84K34
Q9T0H2
Q07955
Q91Y78
Q5U349
P27228
P0C1L9
Q1K9C4
Q5D1E7
O15015
O13633
Q9BUZ4
Q2TA10
Q5R7V4
P36805
Q8TGU5
P52746
Q8BKX7
Q5REY7
Q69607
O14296
P47009
Q8WV99
Q04725
Q9H9P5
Q64267
Q5REE6
Q4VBH4
Q9EPK5
P20882
Q969V5
P35658
Q3MHX6
G5E8I7
A5GFT6
M1YW29
Q9W6H5
P0C1L8
Q5BKL8
A2T6V8
Q60525
Q9JLV2
Q32LN1
B5DQK2
P12912
Q54T18
Q10435
Q80YY7
Q969W8
B4QIS3
Q86347
Q5SP67
Q5R6F3
P69722
Q94B55
Q55EY8
A8MV65
Q09866
O88466
P42739
Q2U9H6
Q95K52
Q96JM2
Q6NXA9
P39967
P34223
Q9MZA9
Q80X41
Q05B17
P62972
B0W3S2
B4JPT9
Q8BID6
Q8TAQ5
P32389
Q8WWQ0
O82143
Q5FBR4
Q8BPM6
Q170J7
O46660
Q4V8A0
Q6RIA2
A4X743
P40283
O60675
Q5REW7
Q5R9L9
E7FDW2
P84247
Q45FY6
Q9BYG3
Q2M2R8
O00231
Q96DC9
O54943
Q5V1D4
O73817
Q9FHY0
Q76KA2
P34909
Q0PDM0
P49757
P87515
Q62136
P32628
P0C6W2
P30748
B3Y678
Q91WD5
P46472
Q9SUS5
E9Q5G3
Q4R7X9
Q0VA42
Q8U0L6
P56701
Q29P71
Q8R4B8
Q8TE49
Q6AXS5
P34123
Q9D8W5
Q05124
P32800
O13351
P13887
P0CP91
O74894
Q3T0W9
Q5XI59
P38637
Q3MV19
Q96T88
P63274
B4TMK5
Q6FKQ4
B3H5R8
P05906
Q06807
A4K2V0
Q8SQ34
B0WVC4
Q9CPR8
Q6BZ78
P26663
Q9CXH7
Q7TQ84
P9WLP1
Q6DHY5
O32037
Q865C5
Q5FVN8
Q5U4Q0
O12163
Q86UZ6
Q8BFR6
Q74ZL5
Q04781
Q05512
B3DL84
A0JM59
Q5I043
Q9LJZ5
Q67923
Q9TT38
A0QP32
Q9WUC8
K9N7C7
P23358
P62279
Q4JF29

[truncated: 20 more sheets: 4_train, 4_val, 5_test, 5_train, 5_val, 6_test, 6_train, 6_val, 7_test, 7_train, 7_val, 8_test, 8_train, 8_val, 9_test, 9_train, 9_val, 10_test, 10_train, 10_val]
